# Supplementary material for: An “In-Depth” Description of the Small Non-coding RNA Population of Schistosoma japonicum Schistosomulum
Source: PLoS Negl Trop Dis. 2010 Feb 9;4(2):e596. doi: 10.1371/journal.pntd.0000596 (PMC2817716; doi:10.1371/journal.pntd.0000596)
Supplement: Table S1 — Statistic analysis of sRNA sequences against the S. japonicum and S. mansoni reference genomes. (0.02 MB XLS) [file pntd.0000596.s002.xls]

## Sheet: Sheet1
Table S1 Statistic analysis of sRNA sequences against the S. japonicum and S. mansoni reference genomes
	Total reads	Unique sequence
Raw reads	8024565
Adaptors removed	6019424	1036614
Map small RNA sequences to S. japonicum genome	4344045	310816
Map small RNA sequences to S. mansoni genome *	2798498	65446
* The reduced number of matches to the S. mansoni genome may be due to the incomplete nature of both S. japonicum and S. mansoni genomes available.
