# Supplementary material for: An “In-Depth” Description of the Small Non-coding RNA Population of Schistosoma japonicum Schistosomulum
Source: PLoS Negl Trop Dis. 2010 Feb 9;4(2):e596. doi: 10.1371/journal.pntd.0000596 (PMC2817716; doi:10.1371/journal.pntd.0000596)
Supplement: Table S2 — Predicted secondary structure of IsomiRs for five known miRNAs. (0.03 MB XLS) [file pntd.0000596.s003.xls]

## Sheet: Sheet1
Table S2 Predicted secondary structure of IsomiRs for 5 known miRNAs
sja-let-7 CAC|CCON0000005806.1|:19533:19624:+ 92(nt) -33.10(kcal/mol)a	number of reads
TGTGATTCTGGGAGGTAGTTCGTTGTGTGGTTTGCTTATTAAAATGATCTTAAGAAGACCATACAACCGACTGGCTTTCCCACTGTGCAGCA	15763b
(((.((..((((((.(((((.((((((((((((.((((............)))).)))))))))))).))))).)..)))))..)))))...
**********GGAGGTAGTTCGTTGTGTGGT*************************************************************	15060c
***********************************************************CATACAACCGACTGGCTTTCCCA**********	690d
----------GGAGGTAGTTCGTTGTGT----------------------------------------------------------------	9e
----------GGAGGTAGTTCGTTGTGTG---------------------------------------------------------------	85
----------GGAGGTAGTTCGTTGTGTGG--------------------------------------------------------------	502
----------GGAGGTAGTTCGTTGTGTGGT-------------------------------------------------------------	13339
----------GGAGGTAGTTCGTTGTGTGGTT------------------------------------------------------------	842
----------GGAGGTAGTTCGTTGTGTGGTTT-----------------------------------------------------------	96
-----------GAGGTAGTTCGTTGTGTG---------------------------------------------------------------	22
-----------GAGGTAGTTCGTTGTGTGG--------------------------------------------------------------	8
-----------GAGGTAGTTCGTTGTGTGGT-------------------------------------------------------------	80
-----------GAGGTAGTTCGTTGTGTGGTT------------------------------------------------------------	25
-----------GAGGTAGTTCGTTGTGTGGTTT-----------------------------------------------------------	28
------------AGGTAGTTCGTTGTGTGG--------------------------------------------------------------	1
------------AGGTAGTTCGTTGTGTGGT-------------------------------------------------------------	3
------------AGGTAGTTCGTTGTGTGGTT------------------------------------------------------------	1
-------------GGTAGTTCGTTGTGTGGT-------------------------------------------------------------	19
--------------GTAGTTCGTTGTGTGGTT------------------------------------------------------------	1
-------------------------------TTGCTTATTAAAATGATCTT-----------------------------------------	1
-----------------------------------------------------GAAGACCATACAACCGACTGGCT----------------	4
------------------------------------------------------AAGACCATACAACCGACTGGCT----------------	5
------------------------------------------------------AAGACCATACAACCGACTGGCTT---------------	1
------------------------------------------------------AAGACCATACAACCGACTGGCTTT--------------	1
-----------------------------------------------------------CATACAACCGACTGGCTT---------------	5
-----------------------------------------------------------CATACAACCGACTGGCTTTC-------------	12
-----------------------------------------------------------CATACAACCGACTGGCTTTCC------------	56
-----------------------------------------------------------CATACAACCGACTGGCTTTCCC-----------	49
-----------------------------------------------------------CATACAACCGACTGGCTTTCCCA----------	384
------------------------------------------------------------ATACAACCGACTGGCTTT--------------	2
------------------------------------------------------------ATACAACCGACTGGCTTTC-------------	11
------------------------------------------------------------ATACAACCGACTGGCTTTCC------------	20
------------------------------------------------------------ATACAACCGACTGGCTTTCCC-----------	35
------------------------------------------------------------ATACAACCGACTGGCTTTCCCA----------	115
--------------------------------------------------------------ACAACCGACTGGCTTTCCC-----------	1
a The information of the pre-miRNA are denoted with CAC|CCON0000005806.1|:19533:19624:+ (The location of the predicted pre-miRNA), 92(nt) (The length of the predicted pre-miRNA), -33.10 (kcal/mol) (Free energy of folding).
b The sum of number of reads for all small RNA sequences that matched the pre-miRNA.
c The sum of number of reads for all miRNA sequences that matched the pre-miRNA.
d The sum of number of reads for all miRNA* sequences that matched the pre-miRNA.
e The number of reads of each small RNA sequences that matched the pre-miRNA
It is the same to the predicted secondary structure as follows.
sja-miR-71a CAC|CCON0000000053.1|:242744:242817:- 74(nt) -30.00(kcal/mol)
ACTAGTGCTGTGAAAGACGATGGTAGTGAGATGCCAGTTGCATCTCGCTTCCCCGCCTTTCCCGGTAAGAATCA	358758
.....(((((.(((((.((..((.((((((((((.....)))))))))).)).)).))))).))))).......
**********TGAAAGACGATGGTAGTGAGATG*****************************************	358748
******************************************TCTCGCTTCCCCGCCTTTCCCG**********	10
--------TGTGAAAGACGATGGTAGT-----------------------------------------------	2
--------TGTGAAAGACGATGGTAGTG----------------------------------------------	1
--------TGTGAAAGACGATGGTAGTGA---------------------------------------------	1
--------TGTGAAAGACGATGGTAGTGAG--------------------------------------------	1
--------TGTGAAAGACGATGGTAGTGAGA-------------------------------------------	50
---------GTGAAAGACGATGGTAGTGA---------------------------------------------	4
---------GTGAAAGACGATGGTAGTGAG--------------------------------------------	1
---------GTGAAAGACGATGGTAGTGAGAT------------------------------------------	84
----------TGAAAGACGATGGTAGTG----------------------------------------------	410
----------TGAAAGACGATGGTAGTGA---------------------------------------------	2286
----------TGAAAGACGATGGTAGTGAG--------------------------------------------	4930
----------TGAAAGACGATGGTAGTGAGA-------------------------------------------	36910
----------TGAAAGACGATGGTAGTGAGAT------------------------------------------	92681
----------TGAAAGACGATGGTAGTGAGATG-----------------------------------------	221108
----------TGAAAGACGATGGTAGTGAGATGC----------------------------------------	168
-----------GAAAGACGATGGTAGTGAG--------------------------------------------	6
-----------GAAAGACGATGGTAGTGAGA-------------------------------------------	25
-----------GAAAGACGATGGTAGTGAGAT------------------------------------------	80
------------------------------------------TCTCGCTTCCCCGCCTTTC-------------	1
------------------------------------------TCTCGCTTCCCCGCCTTTCCCG----------	9
sja-bantam CAC|CCON0000000251.1|:283542:283640:+ 99(nt) -29.50(kcal/mol)
ACAGATAGGCAAGTCGGCTTTTATTGCGCTCTGAGAAAAACCAATTCATTGCTTTTTTTTATTTATCTGAGATCGCGATTAAAGCTGGTTTTCCATTTG	396
.(((((.((.((..(((((((.((((((.(((.(((((((.(((....))).)))).........))).))).)))))).)))))))..)).)))))))
*******************************************************************TGAGATCGCGATTAAAGCTGGT**********	394
-----TAGGCAAGTCGGCTTTTAT---------------------------------------------------------------------------	1
------------------------------------AAAACCAATTCATTGCTTTTTTT----------------------------------------	1
-------------------------------------------------------------------TGAGATCGCGATTAAAGC--------------	24
-------------------------------------------------------------------TGAGATCGCGATTAAAGCT-------------	22
-------------------------------------------------------------------TGAGATCGCGATTAAAGCTG------------	13
-------------------------------------------------------------------TGAGATCGCGATTAAAGCTGG-----------	44
-------------------------------------------------------------------TGAGATCGCGATTAAAGCTGGT----------	274
-------------------------------------------------------------------TGAGATCGCGATTAAAGCTGGTT---------	8
-------------------------------------------------------------------TGAGATCGCGATTAAAGCTGGTTT--------	6
-------------------------------------------------------------------TGAGATCGCGATTAAAGCTGGTTTT-------	1
--------------------------------------------------------------------GAGATCGCGATTAAAGCTGGT----------	2
sja-miR-125 CAC|CCON0000000313.1|:40379:40500:+ 122(nt) -37.00(kcal/mol)
CTAACACCTGATTTATTTGCTCCCTGAGACCCTTTGATTGTCTCGTTAAACATAATTCTATATGTTAAATGTAATCAGGCAGCCAAAGTGACTCAGGTGTGCATAATGGGTGATAAACATCA	501
....(((((.(((....(((.(((((((.(.(((((..(((((((((.((((((......)))))).)))).....)))))..))))).).)))))).).))).))))))))..........
********************TCCCTGAGACCCTTTGATTGTC********************************************************************************	496
--------------------TCCCTGAGACCCTTTGAT------------------------------------------------------------------------------------	1
--------------------TCCCTGAGACCCTTTGATT-----------------------------------------------------------------------------------	1
--------------------TCCCTGAGACCCTTTGATTG----------------------------------------------------------------------------------	10
--------------------TCCCTGAGACCCTTTGATTGT---------------------------------------------------------------------------------	240
--------------------TCCCTGAGACCCTTTGATTGTC--------------------------------------------------------------------------------	242
------------------------TGAGACCCTTTGATTGTC--------------------------------------------------------------------------------	2
-------------------------------------------------------------------------------CAGCCAAAGTGACTCAGGTGTG---------------------	1
-------------------------------------------------------------------------------CAGCCAAAGTGACTCAGGTGTGC--------------------	3
--------------------------------------------------------------------------------AGCCAAAGTGACTCAGGTGTGC--------------------	1
sja-miR-new CAC|CCON0000000380.1|:353259:353356:- 98(nt) -33.20(kcal/mol)
ATGAATAAAATCCCTGAGACTGATAATTGCTCTAGTTATTATATCATTAATGAGTTTACAATAAGGGCAATTATTATTCTCAGGTGTATCATTCATGA	25483
((((((.(.(..(((((((.(((((((((((((.(((......(((....)))......))).))))))))))))).)))))))..).).))))))..
**********TCCCTGAGACTGATAATTGCT*******************************************************************	25409
******************************************************************GCAATTATTATTCTCAGGTGTA**********	43
--------AATCCCTGAGACTGATAATTGCT-------------------------------------------------------------------	1
---------ATCCCTGAGACTGATAATTGCT-------------------------------------------------------------------	18
---------ATCCCTGAGACTGATAATTGCTC------------------------------------------------------------------	3
---------ATCCCTGAGACTGATAATTGCTCT-----------------------------------------------------------------	1
----------TCCCTGAGACTGATAATT----------------------------------------------------------------------	31
----------TCCCTGAGACTGATAATTG---------------------------------------------------------------------	148
----------TCCCTGAGACTGATAATTGC--------------------------------------------------------------------	900
----------TCCCTGAGACTGATAATTGCT-------------------------------------------------------------------	20969
----------TCCCTGAGACTGATAATTGCTC------------------------------------------------------------------	3182
----------TCCCTGAGACTGATAATTGCTCT-----------------------------------------------------------------	14
-----------CCCTGAGACTGATAATTGC--------------------------------------------------------------------	1
-----------CCCTGAGACTGATAATTGCT-------------------------------------------------------------------	4
-----------CCCTGAGACTGATAATTGCTC------------------------------------------------------------------	1
------------CCTGAGACTGATAATTGCT-------------------------------------------------------------------	53
------------CCTGAGACTGATAATTGCTC------------------------------------------------------------------	6
-------------CTGAGACTGATAATTGCT-------------------------------------------------------------------	71
-------------CTGAGACTGATAATTGCTC------------------------------------------------------------------	6
--------------TGAGACTGATAATTGCTC------------------------------------------------------------------	31
------------------------------------------------------------------GCAATTATTATTCTCAGGTGT-----------	9
------------------------------------------------------------------GCAATTATTATTCTCAGGTGTA----------	34
