# Supplementary material for: An “In-Depth” Description of the Small Non-coding RNA Population of Schistosoma japonicum Schistosomulum
Source: PLoS Negl Trop Dis. 2010 Feb 9;4(2):e596. doi: 10.1371/journal.pntd.0000596 (PMC2817716; doi:10.1371/journal.pntd.0000596)
Supplement: Table S3 — Predicted secondary structure of IsomiRs for 20 conserved miRNAs. (0.12 MB XLS) [file pntd.0000596.s004.xls]

## Sheet: Sheet1
Table S3 Predicted secondary structure of IsomiRs for 20 Conserved miRNAs
sja-miR-1b CAC|CCON0000000003.1|:1084603:1084744:+ 142(nt) -28.80 (kcal/mol)a	number of reads
CAAAAGTAGTATTCATTATATGGAATGTGGCGAAGTATGGTCTACAGTTGCTAGAATCATCTTTATATGAAGAGTATTCACTTTTACTATTAATATTATAATTACTATTAATAATAATATTTTAGTAAAATTTCTTTCTTTC	552b
..((((((((((((.((((((((((((((((((....((.....)).))))))....))).))))))))).))))))).)))))(((((..((((((((.((((....)))).)))))))).)))))...............
********************TGGAATGTGGCGAAGTATGGTC****************************************************************************************************	552c
--------------------TGGAATGTGGCGAAGTATGGTC----------------------------------------------------------------------------------------------------	348d
--------------------TGGAATGTGGCGAAGTATGGTCT---------------------------------------------------------------------------------------------------	33
--------------------TGGAATGTGGCGAAGTATGGTCTA--------------------------------------------------------------------------------------------------	58
-------------------ATGGAATGTGGCGAAGTATGGTC----------------------------------------------------------------------------------------------------	105
-------------------ATGGAATGTGGCGAAGTATGGTCT---------------------------------------------------------------------------------------------------	6
------------------TATGGAATGTGGCGAAGTATGGTC----------------------------------------------------------------------------------------------------	2
a The information of the pre-miRNA are denoted with CAC|CCON0000000003.1|:1084603:1084744:+ (The location of the predicted pre-miRNA), 142(nt) (The length of the predicted pre-miRNA), -28.80 (kcal/mol) (Free energy of folding).
b The sum of number of reads for all small RNA sequences that matched the pre-miRNA.
c The sum of number of reads for all miRNA sequences that matched the pre-miRNA.
d The number of reads of each small RNA sequences that matched the pre-miRNA.
It is the same to the predicted secondary structure as follows.
sja-miR-2a CAC|CCON0000000053.1|:242651:242728:- 78(nt) -37.70(kcal/mol)			sma-miR-2a Smp_scaff000152:337443:337520:- 78(nt) -39.00(kcal/mol)
ACCTTTTGCACCGCAGTCAATATTGGCTGATGGCATTGTTTTATTGTCACAGCCAGTATTGATGAACGGGGTAATAGG	13435		ACCTCTTGCGCCGCAGTCAATATTGGCTGAAGGCATTGCTTTATTGTCACAGCCAGTATTGATGAACGGTGTAAAAGG 13431
.(((.((((.(((..((((((((((((((.(((((.........)))))))))))))))))))...))).)))).)))			.(((.((((((((..((((((((((((((..((((.........)))).))))))))))))))...)))))))).)))
*************CAGTCAATATTGGCTGATGGCA*******************************************	4		**********************************************TCACAGCCAGTATTGATGAACG********** 13431
**********************************************TCACAGCCAGTATTGATGAACG**********	13431		----------------------------------------------TCACAGCCAGTATTGATG-------------- 8
-------------CAGTCAATATTGGCTGATGGCA-------------------------------------------	2		----------------------------------------------TCACAGCCAGTATTGATGA------------- 95
--------------AGTCAATATTGGCTGATGGCAT------------------------------------------	1		----------------------------------------------TCACAGCCAGTATTGATGAA------------ 259
----------------TCAATATTGGCTGATGGCA-------------------------------------------	1		----------------------------------------------TCACAGCCAGTATTGATGAAC----------- 272
----------------------------------------------TCACAGCCAGTATTGATG--------------	8		----------------------------------------------TCACAGCCAGTATTGATGAACG---------- 12771
----------------------------------------------TCACAGCCAGTATTGATGA-------------	95		----------------------------------------------TCACAGCCAGTATTGATGAACGG--------- 2
----------------------------------------------TCACAGCCAGTATTGATGAA------------	259		-----------------------------------------------CACAGCCAGTATTGATGAAC----------- 1
----------------------------------------------TCACAGCCAGTATTGATGAAC-----------	272		-----------------------------------------------CACAGCCAGTATTGATGAACG---------- 11
----------------------------------------------TCACAGCCAGTATTGATGAACG----------	12771		------------------------------------------------ACAGCCAGTATTGATGAACG---------- 12
----------------------------------------------TCACAGCCAGTATTGATGAACGG---------	2
-----------------------------------------------CACAGCCAGTATTGATGAAC-----------	1
-----------------------------------------------CACAGCCAGTATTGATGAACG----------	11
------------------------------------------------ACAGCCAGTATTGATGAACG----------	12
sja-miR-2b CAC|CCON0000000053.1|:242556:242633:- 78(nt) -31.50(kcal/mol)			sma-miR-2b Smp_scaff000152:337347:337428:- 82(nt) -40.50(kcal/mol)
AGGTGGTGCGCGTCTCAAAGGACTGTGAGCCAACGTAATTACTGTATCACAGCCCTGCTTGGGACACAGCCTACCTGC	60		TGCAGGTGGTGCGCGTCTCAAGGGACTGTGAAACATCGTAACCATTTGTATCACAGCCCTGCTTGGGACACAGCCTACCTGC 58
((((((.(((.((((((((((.((((((..((..........))..)))))).)))..))))))).).))))))))..			.((((((((.(((.((((((((((.((((((.(((...........))).))))))))))...)))))).).))))))))))
**********CGTCTCAAAGGACTGTGAGCCA**********************************************	2		************************************************TATCACAGCCCTGCTTGGGACACA********** 57
********************************************TATCACAGCCCTGCTTGGGACACA**********	57		------------------------------------------------TATCACAGCCCTGCTTGGG--------------- 1
----------CGTCTCAAAGGACTGTGAGCCA----------------------------------------------	1		------------------------------------------------TATCACAGCCCTGCTTGGGAC------------- 4
-----------GTCTCAAAGGACTGTGAGCCA----------------------------------------------	1		------------------------------------------------TATCACAGCCCTGCTTGGGACA------------ 13
--------------------------------------------TATCACAGCCCTGCTTGGG---------------	1		------------------------------------------------TATCACAGCCCTGCTTGGGACAC----------- 18
--------------------------------------------TATCACAGCCCTGCTTGGGAC-------------	4		------------------------------------------------TATCACAGCCCTGCTTGGGACACA---------- 21
--------------------------------------------TATCACAGCCCTGCTTGGGACA------------	13		----------------------------------------------------ACAGCCCTGCTTGGGACACA---------- 1
--------------------------------------------TATCACAGCCCTGCTTGGGACAC-----------	18
--------------------------------------------TATCACAGCCCTGCTTGGGACACA----------	21
------------------------------------------------ACAGCCCTGCTTGGGACACA----------	1
sja-miR-7 CAC|CCON0000000817.1|:12738:12884:+ 147(nt) -48.00(kcal/mol)
ATGTTGCCGTTGCTTAATCATGGAAGACTGGTGATATGTTGTTGATTGATGAAAGTTTTAAGTATTTCATAATTTAAAGCTTCATCAAAACAATGATATTACGAACAACTTATCGCATTCTTCCATGTATGCAATAGGTTGAACTTC	80907
..(((((((((((.....(((((((((...((((((.((((((..((((((((.(((((((((........)))))))))))))))))......(......).)))))).))))))..)))))))))...))))).)))..)))...
********************TGGAAGACTGGTGATATGTTGTT********************************************************************************************************	80869
*********************************************************************************************************CAACTTATCGCATTCTTCCATG********************	37
-----------------TCATGGAAGACTGGTGATATGT------------------------------------------------------------------------------------------------------------	1
-----------------TCATGGAAGACTGGTGATATGTT-----------------------------------------------------------------------------------------------------------	6
-------------------ATGGAAGACTGGTGATATGT------------------------------------------------------------------------------------------------------------	1
-------------------ATGGAAGACTGGTGATATGTTG----------------------------------------------------------------------------------------------------------	1
-------------------ATGGAAGACTGGTGATATGTTGT---------------------------------------------------------------------------------------------------------	1
-------------------ATGGAAGACTGGTGATATGTTGTT--------------------------------------------------------------------------------------------------------	1
--------------------TGGAAGACTGGTGATATG-------------------------------------------------------------------------------------------------------------	62
--------------------TGGAAGACTGGTGATATGT------------------------------------------------------------------------------------------------------------	126
--------------------TGGAAGACTGGTGATATGTT-----------------------------------------------------------------------------------------------------------	117
--------------------TGGAAGACTGGTGATATGTTG----------------------------------------------------------------------------------------------------------	306
--------------------TGGAAGACTGGTGATATGTTGT---------------------------------------------------------------------------------------------------------	6124
--------------------TGGAAGACTGGTGATATGTTGTT--------------------------------------------------------------------------------------------------------	73886
--------------------TGGAAGACTGGTGATATGTTGTTG-------------------------------------------------------------------------------------------------------	2
---------------------GGAAGACTGGTGATATGTTGT---------------------------------------------------------------------------------------------------------	10
---------------------GGAAGACTGGTGATATGTTGTT--------------------------------------------------------------------------------------------------------	105
----------------------GAAGACTGGTGATATGTTGT---------------------------------------------------------------------------------------------------------	13
----------------------GAAGACTGGTGATATGTTGTT--------------------------------------------------------------------------------------------------------	101
-----------------------AAGACTGGTGATATGTTGTT--------------------------------------------------------------------------------------------------------	6
------------------------AGACTGGTGATATGTTGT---------------------------------------------------------------------------------------------------------	1
---------------------------------------------------------------------------------------------------------CAACTTATCGCATTCTTCCAT---------------------	6
---------------------------------------------------------------------------------------------------------CAACTTATCGCATTCTTCCATG--------------------	14
----------------------------------------------------------------------------------------------------------AACTTATCGCATTCTTCCA----------------------	1
----------------------------------------------------------------------------------------------------------AACTTATCGCATTCTTCCAT---------------------	10
----------------------------------------------------------------------------------------------------------AACTTATCGCATTCTTCCATG--------------------	6
sja-miR-8 CAC|CCON0000001782.1|:88900:88975:+ 76(nt) -31.50(kcal/mol)			sma-miR-8 Smp_scaff000253:291636:291714:+ 79(nt) -25.90(kcal/mol)
ATGAGTATGGCATCTTACTAATAGTATTTGATAAAGAATTTTCTAATACTGTTAGGTAAAGATGCCAGCTCACTTC	144		AGAATGAGTGTGACATCTTACTAACAGTATTTGACAAACTACTTTCTAATACTGTTAGGTAAAGATGCCAGCTCAATTC 143
.(((((.(((((((((.(((((((((((.((..........)).)))))))))))...))))))))))))))....			.((((((((.((.((((((.(((((((((((.((..........)).)))))))))))...)))))).)))))).))))
**********CATCTTACTAATAGTATTTGA*********************************************	1		**********************************************TAATACTGTTAGGTAAAGATGCC********** 143
*******************************************TAATACTGTTAGGTAAAGATGCC**********	143		----------------------------------------------TAATACTGTTAGGTAAAG--------------- 1
----------CATCTTACTAATAGTATTTGA---------------------------------------------	1		----------------------------------------------TAATACTGTTAGGTAAAGA-------------- 1
-------------------------------------------TAATACTGTTAGGTAAAG---------------	1		----------------------------------------------TAATACTGTTAGGTAAAGAT------------- 1
-------------------------------------------TAATACTGTTAGGTAAAGA--------------	1		----------------------------------------------TAATACTGTTAGGTAAAGATG------------ 7
-------------------------------------------TAATACTGTTAGGTAAAGAT-------------	1		----------------------------------------------TAATACTGTTAGGTAAAGATGC----------- 23
-------------------------------------------TAATACTGTTAGGTAAAGATG------------	7		----------------------------------------------TAATACTGTTAGGTAAAGATGCC---------- 92
-------------------------------------------TAATACTGTTAGGTAAAGATGC-----------	23		----------------------------------------------TAATACTGTTAGGTAAAGATGCCA--------- 18
-------------------------------------------TAATACTGTTAGGTAAAGATGCC----------	92
-------------------------------------------TAATACTGTTAGGTAAAGATGCCA---------	18
sja-miR-10 CAC|CCON0000000051.1|:310019:310097:+ 79(nt) -26.70(kcal/mol)			sma-miR-10 Smp_scaff000314:32140:32216:+ 77(nt) -26.70(kcal/mol)
CCTCAGTATGAACCCTGTAGACCCGAGTTTGGATGCCGTTAGATGCAAATTCGAGTCTATAAGGAAAGATACTTTGGAA	1022		CCTCAGTATGAACCCTGTAGACCCGAGTTTGGATGCAGTCAGATGCAAATTCGAGTCTATAAGGAAAAATACTTTGG 1012
((..(((((...((.(((((((.((((((((.((........)).)))))))).))))))).))....)))))..))..			((..(((((...((.(((((((.((((((((.((........)).)))))))).))))))).))....)))))..))
**********AACCCTGTAGACCCGAGTTTGG***********************************************	1002		**********AACCCTGTAGACCCGAGTTTGG********************************************* 1002
**********************************************AAATTCGAGTCTATAAGGAAAGA**********	18		**********************************************AAATTCGAGTCTATAAGGAAA********** 10
--------TGAACCCTGTAGACCCGAGTT--------------------------------------------------	1		--------TGAACCCTGTAGACCCGAGTT------------------------------------------------ 1
---------GAACCCTGTAGACCCGAGTTTGG-----------------------------------------------	2		---------GAACCCTGTAGACCCGAGTTTGG--------------------------------------------- 2
----------AACCCTGTAGACCCGAGT---------------------------------------------------	20		----------AACCCTGTAGACCCGAGT------------------------------------------------- 20
----------AACCCTGTAGACCCGAGTT--------------------------------------------------	1		----------AACCCTGTAGACCCGAGTT------------------------------------------------ 1
----------AACCCTGTAGACCCGAGTTT-------------------------------------------------	13		----------AACCCTGTAGACCCGAGTTT----------------------------------------------- 13
----------AACCCTGTAGACCCGAGTTTG------------------------------------------------	82		----------AACCCTGTAGACCCGAGTTTG---------------------------------------------- 82
----------AACCCTGTAGACCCGAGTTTGG-----------------------------------------------	823		----------AACCCTGTAGACCCGAGTTTGG--------------------------------------------- 823
----------AACCCTGTAGACCCGAGTTTGGA----------------------------------------------	57		----------AACCCTGTAGACCCGAGTTTGGA-------------------------------------------- 57
----------AACCCTGTAGACCCGAGTTTGGATGC-------------------------------------------	1		----------AACCCTGTAGACCCGAGTTTGGATGC----------------------------------------- 1
-----------ACCCTGTAGACCCGAGTTTGG-----------------------------------------------	2		-----------ACCCTGTAGACCCGAGTTTGG--------------------------------------------- 2
-----------------------------TGGATGCCGTTAGATGCAAAT-----------------------------	2		----------------------------------------------AAATTCGAGTCTATAAGGA------------ 1
----------------------------------------------AAATTCGAGTCTATAAGGA--------------	1		----------------------------------------------AAATTCGAGTCTATAAGGAA----------- 3
----------------------------------------------AAATTCGAGTCTATAAGGAA-------------	3		----------------------------------------------AAATTCGAGTCTATAAGGAAA---------- 5
----------------------------------------------AAATTCGAGTCTATAAGGAAA------------	5		----------------------------------------------AAATTCGAGTCTATAAGGAAAA--------- 1
----------------------------------------------AAATTCGAGTCTATAAGGAAAG-----------	2
----------------------------------------------AAATTCGAGTCTATAAGGAAAGA----------	6
-----------------------------------------------AATTCGAGTCTATAAGGAAAGA----------	1
sja-miR-31 CAC|CCON0000000369.1|:70843:70925:- 83(nt) -31.00(kcal/mol)
TATTTGTTGTTGGCAAGATTACGGCGAAGCTGAATCAAATTTAAAATGTTTCAGCTTCACTTTATTTTGCCAATAAAGGTAGC	33
(((((.(((((((((((((...((.(((((((((.((.........)).))))))))).))..))))))))))))))))))..
**********TGGCAAGATTACGGCGAAGCTGA**************************************************	31
****************************************************AGCTTCACTTTATTTTGCCAA**********	2
----------TGGCAAGATTACGGCGAAGCT----------------------------------------------------	3
----------TGGCAAGATTACGGCGAAGCTG---------------------------------------------------	1
----------TGGCAAGATTACGGCGAAGCTGA--------------------------------------------------	26
-----------GGCAAGATTACGGCGAAGCTGAA-------------------------------------------------	1
----------------------------------------------------AGCTTCACTTTATTTTGCCAA----------	1
----------------------------------------------------AGCTTCACTTTATTTTGCCAAT---------	1
sja-miR-36 CAC|CCON0000000027.1|:593577:593669:- 93(nt) -30.61(kcal/mol)			sma-miR-36 Smp_scaff000200:357235:357328:- 94(nt) -37.45(kcal/mol)
TATAGCTTGCGAAGAATGCCGATCCGGTCAGCCATTCAACAATCTATCAGTAATAAACGGCCACCGGGTAGACATTCATTCGCAAGATATTAT	1501		GGTATATCTTGTGAAGAGTGCCGACCCGGTTAGCCATTAGATTATTGTTAAAGAAACGTGGCCACCGGGTAGACATTCATTCGCAGGATATTTC 1484
.....(((((((((((((.(.(((((((..(((.........................))).))))))).).))))).)))))))).......			...(((((((((((((((((.(.(((((((..(((((....................))))).))))))).).))))).))))))))))))...
**********GAAGAATGCCGATCCGGTCAGCC************************************************************	16		*************************************************************CCACCGGGTAGACATTCATTCGC********** 1478
************************************************************CCACCGGGTAGACATTCATTCGC**********	1478		-------------------------------------------------------------CCACCGGGTAGACATTCA--------------- 7
----------GAAGAATGCCGATCCGGTCA---------------------------------------------------------------	1		-------------------------------------------------------------CCACCGGGTAGACATTCAT-------------- 23
----------GAAGAATGCCGATCCGGTCAGC-------------------------------------------------------------	1		-------------------------------------------------------------CCACCGGGTAGACATTCATT------------- 13
----------GAAGAATGCCGATCCGGTCAGCC------------------------------------------------------------	12		-------------------------------------------------------------CCACCGGGTAGACATTCATTC------------ 54
-----------AAGAATGCCGATCCGGTCAGCC------------------------------------------------------------	2		-------------------------------------------------------------CCACCGGGTAGACATTCATTCG----------- 312
-------------------------------------AACAATCTATCAGTAATAAACGG---------------------------------	1		-------------------------------------------------------------CCACCGGGTAGACATTCATTCGC---------- 833
------------------------------------------------------------CCACCGGGTAGACATTCA---------------	7		-------------------------------------------------------------CCACCGGGTAGACATTCATTCGCA--------- 214
------------------------------------------------------------CCACCGGGTAGACATTCAT--------------	23		-------------------------------------------------------------CACCGGGTAGACATTCATTCGCAA--------- 5
------------------------------------------------------------CCACCGGGTAGACATTCATT-------------	13		--------------------------------------------------------------CACCGGGTAGACATTCATT------------- 1
------------------------------------------------------------CCACCGGGTAGACATTCATTC------------	54		--------------------------------------------------------------CACCGGGTAGACATTCATTCGC---------- 4
------------------------------------------------------------CCACCGGGTAGACATTCATTCG-----------	312		--------------------------------------------------------------CACCGGGTAGACATTCATTCGCA--------- 6
------------------------------------------------------------CCACCGGGTAGACATTCATTCGC----------	833		---------------------------------------------------------------ACCGGGTAGACATTCATTCGC---------- 1
------------------------------------------------------------CCACCGGGTAGACATTCATTCGCA---------	214		---------------------------------------------------------------ACCGGGTAGACATTCATTCGCA--------- 2
------------------------------------------------------------CCACCGGGTAGACATTCATTCGCAA--------	5		----------------------------------------------------------------CCGGGTAGACATTCATTC------------ 1
-------------------------------------------------------------CACCGGGTAGACATTCATT-------------	1		----------------------------------------------------------------CCGGGTAGACATTCATTCGC---------- 1
-------------------------------------------------------------CACCGGGTAGACATTCATTCGC----------	4		----------------------------------------------------------------CCGGGTAGACATTCATTCGCA--------- 1
-------------------------------------------------------------CACCGGGTAGACATTCATTCGCA---------	6		-----------------------------------------------------------------CGGGTAGACATTCATTCGC---------- 2
--------------------------------------------------------------ACCGGGTAGACATTCATTCGC----------	1		------------------------------------------------------------------GGGTAGACATTCATTCGC---------- 3
--------------------------------------------------------------ACCGGGTAGACATTCATTCGCA---------	2		------------------------------------------------------------------GGGTAGACATTCATTCGCA--------- 1
---------------------------------------------------------------CCGGGTAGACATTCATTC------------	1
---------------------------------------------------------------CCGGGTAGACATTCATTCGC----------	1
---------------------------------------------------------------CCGGGTAGACATTCATTCGCA---------	1
----------------------------------------------------------------CGGGTAGACATTCATTCGC----------	2
-----------------------------------------------------------------GGGTAGACATTCATTCGC----------	3
-----------------------------------------------------------------GGGTAGACATTCATTCGCA---------	1
sja-miR-61 CAC|CCON0000000659.1|:24170:24312:+ 143(nt) -24.20(kcal/mol)
CATTCTAACTTTACATCACATGACTAGAAAGTGCACTCACTTCCATCTCAGTACAGAGCATCATTTAGAGAAATGTGTCCACAGTAAAAATTCCCTATGTTACGTAAATTTGCGTAAGTTCAATGTGTATTGTAGATTTATTA	1712
...((((.(..((((((((((..(((((..((((.((.(((........)))..)).))))..)))))....)))))......................(((((((....))))))).......)))))..))))).......
********************TGACTAGAAAGTGCACTCACTT*****************************************************************************************************	1712
--------------------TGACTAGAAAGTGCACTCACTTC----------------------------------------------------------------------------------------------------	432
--------------------TGACTAGAAAGTGCACTCACTT-----------------------------------------------------------------------------------------------------	1280
sja-miR-71b CAC|CCON0000000100.1|:360305:360397:+ 93(nt) -36.20(kcal/mol)			sma-miR-71b Smp_scaff000137:565901:565992:- 92(nt) -31.40(kcal/mol)
CCGTTTGCTGTGAAAGACTTGAGTAGTGAGACGCTTATAGCGTTGTTGTCTGCGGTTCGGCGCCTCATACTAAGTCTTTCCCGGCTCACTGGC	196456		CCGTTTGCCATGAAAGACTTGAGTAGTGAGACGCTTACAGCGTGGTTTTTTCCCTTCGGCGCCTCATACTGAGTCTTTCCCGGCTCACTGGC 196406
((((..((((.(((((((((.((((.((((.((((...(.(((........))).)..)))).))))))))))))))))).))))..)).)).			((((..(((..(((((((((.((((.((((.((((...((...((......))))..)))).)))))))))))))))))..)))..)).)).
**********TGAAAGACTTGAGTAGTGAGACG************************************************************	196399		**********TGAAAGACTTGAGTAGTGAGACG*********************************************************** 196398
**************************************************************CCTCATACTAAGTCTTTCCCG**********	48		---------ATGAAAGACTTGAGTAGTGAGACG----------------------------------------------------------- 2
---------GTGAAAGACTTGAGTAGTGAGAC-------------------------------------------------------------	2		----------TGAAAGACTTGAGTAGTG---------------------------------------------------------------- 1
----------TGAAAGACTTGAGTAGTG-----------------------------------------------------------------	1		----------TGAAAGACTTGAGTAGTGA--------------------------------------------------------------- 30
----------TGAAAGACTTGAGTAGTGA----------------------------------------------------------------	30		----------TGAAAGACTTGAGTAGTGAG-------------------------------------------------------------- 215
----------TGAAAGACTTGAGTAGTGAG---------------------------------------------------------------	215		----------TGAAAGACTTGAGTAGTGAGA------------------------------------------------------------- 2948
----------TGAAAGACTTGAGTAGTGAGA--------------------------------------------------------------	2948		----------TGAAAGACTTGAGTAGTGAGAC------------------------------------------------------------ 1534
----------TGAAAGACTTGAGTAGTGAGAC-------------------------------------------------------------	1534		----------TGAAAGACTTGAGTAGTGAGACG----------------------------------------------------------- 182657
----------TGAAAGACTTGAGTAGTGAGACG------------------------------------------------------------	182657		----------TGAAAGACTTGAGTAGTGAGACGC---------------------------------------------------------- 2589
----------TGAAAGACTTGAGTAGTGAGACGC-----------------------------------------------------------	2589		----------TGAAAGACTTGAGTAGTGAGACGCT--------------------------------------------------------- 913
----------TGAAAGACTTGAGTAGTGAGACGCT----------------------------------------------------------	913		----------TGAAAGACTTGAGTAGTGAGACGCTT-------------------------------------------------------- 45
----------TGAAAGACTTGAGTAGTGAGACGCTT---------------------------------------------------------	45		-----------GAAAGACTTGAGTAGTGAGA------------------------------------------------------------- 3
-----------GAAAGACTTGAGTAGTGAGA--------------------------------------------------------------	3		-----------GAAAGACTTGAGTAGTGAGAC------------------------------------------------------------ 1
-----------GAAAGACTTGAGTAGTGAGAC-------------------------------------------------------------	1		-----------GAAAGACTTGAGTAGTGAGACG----------------------------------------------------------- 164
-----------GAAAGACTTGAGTAGTGAGACG------------------------------------------------------------	164		-----------GAAAGACTTGAGTAGTGAGACGC---------------------------------------------------------- 1
-----------GAAAGACTTGAGTAGTGAGACGC-----------------------------------------------------------	1		-----------GAAAGACTTGAGTAGTGAGACGCT--------------------------------------------------------- 2
-----------GAAAGACTTGAGTAGTGAGACGCT----------------------------------------------------------	2		------------AAAGACTTGAGTAGTGAG-------------------------------------------------------------- 1
------------AAAGACTTGAGTAGTGAG---------------------------------------------------------------	1		------------AAAGACTTGAGTAGTGAGA------------------------------------------------------------- 4
------------AAAGACTTGAGTAGTGAGA--------------------------------------------------------------	4		------------AAAGACTTGAGTAGTGAGAC------------------------------------------------------------ 24
------------AAAGACTTGAGTAGTGAGAC-------------------------------------------------------------	24		------------AAAGACTTGAGTAGTGAGACG----------------------------------------------------------- 1311
------------AAAGACTTGAGTAGTGAGACG------------------------------------------------------------	1311		------------AAAGACTTGAGTAGTGAGACGC---------------------------------------------------------- 650
------------AAAGACTTGAGTAGTGAGACGC-----------------------------------------------------------	650		------------AAAGACTTGAGTAGTGAGACGCT--------------------------------------------------------- 2824
------------AAAGACTTGAGTAGTGAGACGCT----------------------------------------------------------	2824		------------AAAGACTTGAGTAGTGAGACGCTT-------------------------------------------------------- 252
------------AAAGACTTGAGTAGTGAGACGCTT---------------------------------------------------------	252		------------AAAGACTTGAGTAGTGAGACGCTTA------------------------------------------------------- 2
------------AAAGACTTGAGTAGTGAGACGCTTA--------------------------------------------------------	2		-------------AAGACTTGAGTAGTGAGAC------------------------------------------------------------ 3
------------AAAGACTTGAGTAGTGAGACGCTTAT-------------------------------------------------------	1		-------------AAGACTTGAGTAGTGAGACG----------------------------------------------------------- 89
-------------AAGACTTGAGTAGTGAGAC-------------------------------------------------------------	3		-------------AAGACTTGAGTAGTGAGACGC---------------------------------------------------------- 33
-------------AAGACTTGAGTAGTGAGACG------------------------------------------------------------	89		-------------AAGACTTGAGTAGTGAGACGCT--------------------------------------------------------- 84
-------------AAGACTTGAGTAGTGAGACGC-----------------------------------------------------------	33		-------------AAGACTTGAGTAGTGAGACGCTT-------------------------------------------------------- 16
-------------AAGACTTGAGTAGTGAGACGCT----------------------------------------------------------	84		--------------AGACTTGAGTAGTGAGACG----------------------------------------------------------- 7
-------------AAGACTTGAGTAGTGAGACGCTT---------------------------------------------------------	16		---------------GACTTGAGTAGTGAGACG----------------------------------------------------------- 1
--------------AGACTTGAGTAGTGAGACG------------------------------------------------------------	7
---------------GACTTGAGTAGTGAGACG------------------------------------------------------------	1
-------------------------------------TAGCGTTGTTGTCTGCGGTTCGGCG-------------------------------	1
-----------------------------------------------------------GCGCCTCATACTAAGTCTTT--------------	1
-------------------------------------------------------------GCCTCATACTAAGTCTTTCC------------	5
--------------------------------------------------------------CCTCATACTAAGTCTTTCC------------	10
--------------------------------------------------------------CCTCATACTAAGTCTTTCCC-----------	1
--------------------------------------------------------------CCTCATACTAAGTCTTTCCCG----------	19
---------------------------------------------------------------CTCATACTAAGTCTTTCCC-----------	1
---------------------------------------------------------------CTCATACTAAGTCTTTCCCG----------	11
sja-miR-124 CAC|CCON0000000251.1|:113696:113791:+ 96(nt) -28.00(kcal/mol)			sma-miR-124 Smp_scaff000015:185339:185433:+ 95(nt) -31.10(kcal/mol)
TATATGTATGCCATTTTCCGCGATTGCCTTGATTTGTTAAAAGAAAATGATTCACAACAAAATATTAAGGCACGCGGTGAATGTCATCCACGGTGC	31188		GTTTTGTATGCCATTTTCCGCGATTGCCTTGATGAGTTATAAATATTATTCATAACAAAAATATTAAGGCACGCGGTGAATGTCATCCACGGAGC 31186
....((.(((.(((((.(((((..((((((((((((((....(((.....)))..)))))...)))))))))))))).))))).))).))......			((((((((((.(((((.(((((..((((((((((.(((((.(((...))).))))).....))))))))))))))).))))).)))..)))))))
**********CCATTTTCCGCGATTGCCTTGATTT*************************************************************	3		**********CCATTTTCCGCGATTGCCTTG**************************************************************** 1
*****************************************************************TAAGGCACGCGGTGAATGTCA**********	31185		****************************************************************TAAGGCACGCGGTGAATGTCA********** 31185
----------CCATTTTCCGCGATTGCCTTG-----------------------------------------------------------------	1		----------CCATTTTCCGCGATTGCCTTG---------------------------------------------------------------- 1
----------CCATTTTCCGCGATTGCCTTGATTT-------------------------------------------------------------	2		---------------------------------------------------------------TTAAGGCACGCGGTGAATGTCA---------- 1
----------------------------------------------------------------TTAAGGCACGCGGTGAATGTCA----------	1		----------------------------------------------------------------TAAGGCACGCGGTGAATG------------- 197
-----------------------------------------------------------------TAAGGCACGCGGTGAATG-------------	197		----------------------------------------------------------------TAAGGCACGCGGTGAATGT------------ 1035
-----------------------------------------------------------------TAAGGCACGCGGTGAATGT------------	1035		----------------------------------------------------------------TAAGGCACGCGGTGAATGTC----------- 822
-----------------------------------------------------------------TAAGGCACGCGGTGAATGTC-----------	822		----------------------------------------------------------------TAAGGCACGCGGTGAATGTCA---------- 28265
-----------------------------------------------------------------TAAGGCACGCGGTGAATGTCA----------	28265		----------------------------------------------------------------TAAGGCACGCGGTGAATGTCAT--------- 681
-----------------------------------------------------------------TAAGGCACGCGGTGAATGTCAT---------	681		-----------------------------------------------------------------AAGGCACGCGGTGAATGT------------ 3
------------------------------------------------------------------AAGGCACGCGGTGAATGT------------	3		-----------------------------------------------------------------AAGGCACGCGGTGAATGTC----------- 3
------------------------------------------------------------------AAGGCACGCGGTGAATGTC-----------	3		-----------------------------------------------------------------AAGGCACGCGGTGAATGTCA---------- 130
------------------------------------------------------------------AAGGCACGCGGTGAATGTCA----------	130		-----------------------------------------------------------------AAGGCACGCGGTGAATGTCAT--------- 35
------------------------------------------------------------------AAGGCACGCGGTGAATGTCAT---------	35		------------------------------------------------------------------AGGCACGCGGTGAATGTCA---------- 12
-------------------------------------------------------------------AGGCACGCGGTGAATGTCA----------	12		------------------------------------------------------------------AGGCACGCGGTGAATGTCAT--------- 1
-------------------------------------------------------------------AGGCACGCGGTGAATGTCAT---------	1
sja-miR-133 CAC|CCON0000007834.1|:7694:7835:+ 142(nt) -19.90(kcal/mol)
CATGCTGTTCTTATGAGATTTTGGTCCCTATCAACCAGCTGTAGTGGATAGCTTCATCATCAGACATACTGTTACTTGTTTTCTATATGCCTTTCGAATGTTTTTAATATATTTACAAGAATGTTAGTTGAAATTTGGAATA	2
...(((((((((((.((....((((........)))).)))))).)))))))....(((.(.(((((.((((....((((....((((.........))))....)))).....)).)).))))).).)))...........
--------------------TTGGTCCCTATCAACCAGCTGT----------------------------------------------------------------------------------------------------	2
sja-miR-190 CAC|CCON0000000021.1|:227358:227480:+ 123(nt) -42.02(kcal/mol)
CGACAGTAAACTGGTCGATGTGATATGTATGGGTTACTTGGTGTCAGCGGATAACATGTTTTATTCGCCATTAAGCAATACACCAGTGACCAGACATATCCCTATCGCTTAGTTTAGATCCTC	7821
......((((((((.(((((.(((((((...(((((((.(((((..((((((((......))))))))...........))))))))))))..)))))))..))))).)))))))).......
********************TGATATGTATGGGTTACTTGGTG********************************************************************************	6786
***********************************************************************************CAGTGACCAGACATATCCCT********************	1031
------------------TGTGATATGTATGGGTTACTTGG----------------------------------------------------------------------------------	2
-------------------GTGATATGTATGGGTTACTTGGT---------------------------------------------------------------------------------	3
--------------------TGATATGTATGGGTTACT-------------------------------------------------------------------------------------	35
--------------------TGATATGTATGGGTTACTT------------------------------------------------------------------------------------	9
--------------------TGATATGTATGGGTTACTTG-----------------------------------------------------------------------------------	11
--------------------TGATATGTATGGGTTACTTGG----------------------------------------------------------------------------------	636
--------------------TGATATGTATGGGTTACTTGGT---------------------------------------------------------------------------------	1472
--------------------TGATATGTATGGGTTACTTGGTG--------------------------------------------------------------------------------	4542
--------------------TGATATGTATGGGTTACTTGGTGT-------------------------------------------------------------------------------	62
--------------------TGATATGTATGGGTTACTTGGTGTC------------------------------------------------------------------------------	1
---------------------GATATGTATGGGTTACTTGGT---------------------------------------------------------------------------------	5
---------------------GATATGTATGGGTTACTTGGTGT-------------------------------------------------------------------------------	1
----------------------ATATGTATGGGTTACTTGGTG--------------------------------------------------------------------------------	1
-----------------------TATGTATGGGTTACTTGGTG--------------------------------------------------------------------------------	2
------------------------ATGTATGGGTTACTTGGT---------------------------------------------------------------------------------	2
------------------------ATGTATGGGTTACTTGGTG--------------------------------------------------------------------------------	2
------------------------------------------GTCAGCGGATAACATGTTTT-------------------------------------------------------------	1
------------------------------------------GTCAGCGGATAACATGTTTTA------------------------------------------------------------	2
-------------------------------------------TCAGCGGATAACATGTTTT-------------------------------------------------------------	1
----------------------------------------------------------------------------------CCAGTGACCAGACATATCC----------------------	1
----------------------------------------------------------------------------------CCAGTGACCAGACATATCCC---------------------	24
----------------------------------------------------------------------------------CCAGTGACCAGACATATCCCT--------------------	140
----------------------------------------------------------------------------------CCAGTGACCAGACATATCCCTA-------------------	94
----------------------------------------------------------------------------------CCAGTGACCAGACATATCCCTAT------------------	1
-----------------------------------------------------------------------------------CAGTGACCAGACATATCC----------------------	9
-----------------------------------------------------------------------------------CAGTGACCAGACATATCCC---------------------	13
-----------------------------------------------------------------------------------CAGTGACCAGACATATCCCT--------------------	372
-----------------------------------------------------------------------------------CAGTGACCAGACATATCCCTA-------------------	101
-----------------------------------------------------------------------------------CAGTGACCAGACATATCCCTAT------------------	42
------------------------------------------------------------------------------------AGTGACCAGACATATCCC---------------------	4
------------------------------------------------------------------------------------AGTGACCAGACATATCCCT--------------------	225
------------------------------------------------------------------------------------AGTGACCAGACATATCCCTA-------------------	4
-------------------------------------------------------------------------------------GTGACCAGACATATCCCT--------------------	1
sja-miR-219 CAC|CCON0000000046.1|:351778:351923:- 146(nt) -47.60(kcal/mol)
TCTGTGAACAATCGATTCACTGATTGTCCATTCGCATTTCTTGTTAGAAACATTTTCAATTATTATCATTATTCAATGATAATGATGATAATATTTAATTCACAAGAGGTGTTAATGGACATCATATGATCGATTATTAATCATCT	5496
...((((..((((((((...((((.(((((((.(((((((((((..(((.....))).(((((((((((((((....))))))))))))))).........))))))))))).)))))))))))...)))))))).....))))..
********************TGATTGTCCATTCGCATTTCT*********************************************************v***********************************************	5448
********************************************************************************************************AGAGGTGTTAATGGACATCATA********************	43
-------------------CTGATTGTCCATTCGCATTTCTTG-------------------------------------------------------------------------------------------------------	1
--------------------TGATTGTCCATTCGCATT------------------------------------------------------------------------------------------------------------	32
--------------------TGATTGTCCATTCGCATTT-----------------------------------------------------------------------------------------------------------	108
--------------------TGATTGTCCATTCGCATTTC----------------------------------------------------------------------------------------------------------	51
--------------------TGATTGTCCATTCGCATTTCT---------------------------------------------------------------------------------------------------------	2853
--------------------TGATTGTCCATTCGCATTTCTT--------------------------------------------------------------------------------------------------------	507
--------------------TGATTGTCCATTCGCATTTCTTG-------------------------------------------------------------------------------------------------------	1689
--------------------TGATTGTCCATTCGCATTTCTTGT------------------------------------------------------------------------------------------------------	21
---------------------GATTGTCCATTCGCATTT-----------------------------------------------------------------------------------------------------------	1
---------------------GATTGTCCATTCGCATTTC----------------------------------------------------------------------------------------------------------	2
---------------------GATTGTCCATTCGCATTTCT---------------------------------------------------------------------------------------------------------	12
---------------------GATTGTCCATTCGCATTTCTT--------------------------------------------------------------------------------------------------------	46
---------------------GATTGTCCATTCGCATTTCTTG-------------------------------------------------------------------------------------------------------	108
---------------------GATTGTCCATTCGCATTTCTTGT------------------------------------------------------------------------------------------------------	2
----------------------ATTGTCCATTCGCATTTCTT--------------------------------------------------------------------------------------------------------	3
----------------------ATTGTCCATTCGCATTTCTTG-------------------------------------------------------------------------------------------------------	5
----------------------ATTGTCCATTCGCATTTCTTGT------------------------------------------------------------------------------------------------------	3
-----------------------TTGTCCATTCGCATTTCTT--------------------------------------------------------------------------------------------------------	1
-----------------------TTGTCCATTCGCATTTCTTG-------------------------------------------------------------------------------------------------------	1
-----------------------TTGTCCATTCGCATTTCTTGT------------------------------------------------------------------------------------------------------	2
-----------------------TTGTCCATTCGCATTTCTTGTT-----------------------------------------------------------------------------------------------------	1
------------------------TGTCCATTCGCATTTCTT--------------------------------------------------------------------------------------------------------	2
-------------------------GTCCATTCGCATTTCTTG-------------------------------------------------------------------------------------------------------	2
--------------------------------------------------------------------------------------------------------AGAGGTGTTAATGGACAT------------------------	1
--------------------------------------------------------------------------------------------------------AGAGGTGTTAATGGACATCA----------------------	3
--------------------------------------------------------------------------------------------------------AGAGGTGTTAATGGACATCAT---------------------	15
--------------------------------------------------------------------------------------------------------AGAGGTGTTAATGGACATCATA--------------------	24
sja-miR-277 CAC|CCON0000000000.1|:915359:915500:- 142(nt) -22.90(kcal/mol)
ATAANNNNNNNNNNATATTGTAAATGCATTTTCTGGCCCGTAACTAAGACACAATGAACATCCTTATCTTTGATAGTTTTTAAAAGTTAAGTTTTGTTTTGTCTTGTCAATGTAATAGATGTCCTTTCTTTTCAGTGATGGG	3272
....................................(((((.(((..((((....(((((..((((.((((...........)))).))))...))))).....))))........(((.......)))....))).)))))
********************TAAATGCATTTTCTGGCCCG******************************************************************************************************	3272
--------------------TAAATGCATTTTCTGGCCCGTA----------------------------------------------------------------------------------------------------	46
--------------------TAAATGCATTTTCTGGCCCGT-----------------------------------------------------------------------------------------------------	1018
--------------------TAAATGCATTTTCTGGCCCGTAA---------------------------------------------------------------------------------------------------	559
--------------------TAAATGCATTTTCTGGCCCG------------------------------------------------------------------------------------------------------	1646
--------------------TAAATGCATTTTCTGGCCCGTAAC--------------------------------------------------------------------------------------------------	3
sja-miR-307 CAC|CCON0000004019.1|:7268:7420:+ 153(nt) -42.10(kcal/mol)
AGAAACTCCTCATAAAGAAGGTTGTTTGATGTAATATTCAATAATTAATAATAATTATTATTATTATTATTATCATTTCGATGAAATAATAATATAAAGAAGATGAATATAAAATAACTTACATCACAACCTACTTGATTGAGGGGCACTTCG	6
.(((.(((((((..(((.(((((((..(((((((((((((.((((((....)))))).((((((((((.(((((.....))))))))))))))).........))))))).........))))))))))))).)))...)))))))...))).
***************************************************************************************************************************TCACAACCTACTTGATTGAG**********	4
-------CCTCATAAAGAAGGTTGTTTGAT---------------------------------------------------------------------------------------------------------------------------	1
---------TCATAAAGAAGGTTGTTTGAT---------------------------------------------------------------------------------------------------------------------------	1
--------------------------------------------------------------------------------------------------------------------------ATCACAACCTACTTGATTGAGGG--------	1
---------------------------------------------------------------------------------------------------------------------------TCACAACCTACTTGATTGA-----------	1
---------------------------------------------------------------------------------------------------------------------------TCACAACCTACTTGATTGAG----------	2
sja-miR-310 CAC|CCON0000000232.1|:12076:12217:- 142(nt) -33.70(kcal/mol)
GTAGAGAATTGGGAGATATAGTCAAGATGACGCGACTCTCGTGGAGAGTACTTATCCGAAGATGACTTCATCGAAAACGTCAGTGGTTTATGGTCGGTGAATATTGCAAATTCCCGGCCTTTGATGGAATGTTGAAAATGAC	10
.......(((....(((((.(((((..(((((..((((((...))))))...........((((....)))).....))))).........((((((.((((.......)))))))))).)))))...)))))...)))...
****************************************************************************************************ATATTGCAAATTCCCGGCCTTT**********************	10
----------------------------------------------------------------------------------------------------ATATTGCAAATTCCCGGCCTTT--------------------	4
----------------------------------------------------------------------------------------------------ATATTGCAAATTCCCGGCCTT---------------------	2
---------------------------------------------------------------------------------------------------AATATTGCAAATTCCCGGCCT----------------------	2
---------------------------------------------------------------------------------------------------AATATTGCAAATTCCCGGCC-----------------------	2
