# Supplementary material for: An “In-Depth” Description of the Small Non-coding RNA Population of Schistosoma japonicum Schistosomulum
Source: PLoS Negl Trop Dis. 2010 Feb 9;4(2):e596. doi: 10.1371/journal.pntd.0000596 (PMC2817716; doi:10.1371/journal.pntd.0000596)
Supplement: Table S5 — Predicted secondary structure of IsomiRs for 21 miRNA candidates. (0.05 MB XLS) [file pntd.0000596.s006.xls]

## Sheet: Sheet1
Table S5 Predicted secondary structure of IsomiRs for 21 miRNA candidates
Candidate miRNAs identified by deep sequencing					Predicted secondary structure of IsomiRs for 21 miRNA candidates
Name	Sequence(5'-3')*	Length (nt)	reads		sja-miR-candidate-01 CAC|CCON0000000340.1|:62055:62137:- 83(nt) -23.30(kcal/mol)a	number of reads
sja-miR-candidate-01	UCCUCGAACUGUUGUGGCCA	20	529		GACGTCCCCGTCCTCGAACTGTTGTGGCCACCGCACCTTCATCTCGTGCAGAGTCAGCGACACCAATTGAGGTGAGGAACAAT	529b
sja-miR-candidate-02	GCUCCGGUAGCUUAGUUGGU	20	276		....(((.((.((((((..(((((((((..(.((((.........)))).).)))).)))))....)))))))).))).....
sja-miR-candidate-03	GCCACAACAGUUCGAGGACG	20	147		**********TCCTCGAACTGTTGTGGCCA*****************************************************	529c
sja-miR-candidate-04	UCCUUUGGGUUGUGGGGAUA	20	137		--------CGTCCTCGAACTGTTGTGG--------------------------------------------------------	1d
sja-miR-candidate-05	UGAGCGAUUACUGGAGUUCA	20	121		--------CGTCCTCGAACTGTTGTGGC-------------------------------------------------------	45
sja-miR-candidate-06	AUCCGUGCUGAGAUUUCGUCU	21	110		--------CGTCCTCGAACTGTTGTGGCC------------------------------------------------------	10
sja-miR-candidate-07	UGGAUUUCAGUAGCAUCCACU	21	100		--------CGTCCTCGAACTGTTGTGGCCA-----------------------------------------------------	4
sja-miR-candidate-08	GACAGAAGACUGCCGCUCAUUU	22	80		---------GTCCTCGAACTGTTGTGGCC------------------------------------------------------	16
sja-miR-candidate-09	UCAAAAUCGUUGGCAAUGGCU	21	70		---------GTCCTCGAACTGTTGTGGCCA-----------------------------------------------------	1
sja-miR-candidate-10	CGGCGUCUGGACGUUUGGUUUU	22	59		----------TCCTCGAACTGTTGTGGC-------------------------------------------------------	1
sja-miR-candidate-11	CGCAAGGGACUACCAUGGCA	20	51		----------TCCTCGAACTGTTGTGGCC------------------------------------------------------	31
sja-miR-candidate-12	UAGACGGUUUGAAACAUGGA	20	47		----------TCCTCGAACTGTTGTGGCCA-----------------------------------------------------	373
sja-miR-candidate-13	UCUGAAUCCGUGCUGAGAUUUU	22	37		----------TCCTCGAACTGTTGTGGCCAC----------------------------------------------------	26
sja-miR-candidate-14	AGGAGAUCGGUGGUAGAUUGU	21	34		-----------CCTCGAACTGTTGTGGCCA-----------------------------------------------------	10
sja-miR-candidate-15	AACCUUGUAGUUUCGUUGUG	20	32		-----------CCTCGAACTGTTGTGGCCAC----------------------------------------------------	10
sja-miR-candidate-16	GUGACGAUCGUACAUGUCUU	20	28		------------CTCGAACTGTTGTGGCCA-----------------------------------------------------	1
sja-miR-candidate-17	AGCGGAAUCCAGGACACGCGUUU	23	28		a The information of the pre-miRNA are denoted with CAC|CCON0000000340.1|:62055:62137:- (The location of the predicted pre-miRNA), 83(nt) (The length of the predicted pre-miRNA), -23.30 (kcal/mol) (Free energy of folding).
sja-miR-candidate-18	GUGUGGUUGUCAGAAGGGGC	20	23		b The sum of number of reads for all small RNA sequences that matched the pre-miRNA.
sja-miR-candidate-19	UGACUGUCUGGACACAGUAGUUU	23	22		c The sum of number of reads for all miRNA sequences that matched the pre-miRNA.
sja-miR-candidate-20	ACGAGGUUAGACGACGAGUG	20	20		d The number of reads of each small RNA sequences that matched the pre-miRNA.
sja-miR-candidate-21	AGAGAAUAGGGCAUGGGUACU	21	50		It is the same to the predicted secondary structure as follows.
					sja-miR-candidate-02 CAC|CCON0000004781.1|:482:549:+ 68(nt) -19.60(kcal/mol)
					TGGTGAATGACGATTGATGATTATAATGGCGCGCACGTGCTCCGGTAGCTTAGTTGGTTAGAGCGCCG	276
					.((((..((((((((((.(.((((...(((((....)))))...))))))))))).))))...)))).
					**************************************GCTCCGGTAGCTTAGTTGGT**********	276
					------------------------------------GTGCTCCGGTAGCTTAGTTGGT----------	1
					------------------------------------GTGCTCCGGTAGCTTAGTTGGTT---------	1
					------------------------------------GTGCTCCGGTAGCTTAGTTGGTTA--------	1
					-------------------------------------TGCTCCGGTAGCTTAGTTGGTT---------	2
					--------------------------------------GCTCCGGTAGCTTAGTTG------------	1
					--------------------------------------GCTCCGGTAGCTTAGTTGG-----------	54
					--------------------------------------GCTCCGGTAGCTTAGTTGGT----------	93
					--------------------------------------GCTCCGGTAGCTTAGTTGGTT---------	46
					--------------------------------------GCTCCGGTAGCTTAGTTGGTTA--------	20
					--------------------------------------GCTCCGGTAGCTTAGTTGGTTAG-------	8
					--------------------------------------GCTCCGGTAGCTTAGTTGGTTAGA------	34
					--------------------------------------GCTCCGGTAGCTTAGTTGGTTAGAG-----	8
					---------------------------------------CTCCGGTAGCTTAGTTGGT----------	1
					----------------------------------------TCCGGTAGCTTAGTTGGT----------	1
					----------------------------------------TCCGGTAGCTTAGTTGGTT---------	5
					sja-miR-candidate-03 CAC|CCON0000000340.1|:62053:62139:+ 87(nt) -31.20(kcal/mol)
					CAATTGTTCCTCACCTCAATTGGTGTCGCTGACTCTGCACGAGATGAAGGTGCGGTGGCCACAACAGTTCGAGGACGGGGACGTCAA	147
					.....((((((..(((((((((.(((.(((....((((((.........)))))).))).))).))))).))))..)))))).....
					*********************************************************GCCACAACAGTTCGAGGACG**********	147
					---------------------------------------------------------GCCACAACAGTTCGAGGAC-----------	3
					---------------------------------------------------------GCCACAACAGTTCGAGGACG----------	144
					sja-miR-candidate-04 CAC|CCON0000000637.1|:3177:3273:- 97(nt) -23.10(kcal/mol)
					GTGTTATTGTGCATTCTTACGACAAGAAATTGGAGCATTCAATCGTTTTCTGACGAGTTGTTGTTATTCCTTTGGGTTGTGGGGATAATAATCAAGG	137
					.....(((((..(((((((((((..(((...((((((..((((((((....))))).))).)))...))))))..))))))))))).))))).....
					*******************************************************************TCCTTTGGGTTGTGGGGATA**********	136
					-----------------------------------------------------------------ATTCCTTTGGGTTGTGGGGA------------	5
					-----------------------------------------------------------------ATTCCTTTGGGTTGTGGGGAT-----------	6
					------------------------------------------------------------------TTCCTTTGGGTTGTGGGGA------------	1
					------------------------------------------------------------------TTCCTTTGGGTTGTGGGGAT-----------	17
					------------------------------------------------------------------TTCCTTTGGGTTGTGGGGATA----------	3
					-------------------------------------------------------------------TCCTTTGGGTTGTGGGGAT-----------	12
					-------------------------------------------------------------------TCCTTTGGGTTGTGGGGATA----------	67
					-------------------------------------------------------------------TCCTTTGGGTTGTGGGGATAA---------	1
					--------------------------------------------------------------------CCTTTGGGTTGTGGGGATA----------	6
					--------------------------------------------------------------------CCTTTGGGTTGTGGGGATAA---------	18
					------------------------------------------------------------------------TGGGTTGTGGGGATAATAAT-----	1
					sja-miR-candidate-05 CAC|CCON0000000267.1|:342079:342158:+ 80(nt) -21.90(kcal/mol)
					AACTTCTCAATGAACTAAAGTTGTAGAATCAGCCGACTGAAAGCTACGGCTGAGCGATTACTGGAGTTCAGAATACTATT	121
					..........((((((..(((.((....(((((((...........)))))))...)).)))..))))))..........
					**************************************************TGAGCGATTACTGGAGTTCA**********	121
					-------------------------------------------------CTGAGCGATTACTGGAGTTC-----------	14
					-------------------------------------------------CTGAGCGATTACTGGAGTTCA----------	2
					--------------------------------------------------TGAGCGATTACTGGAGTTCA----------	104
					----------------------------------------------------AGCGATTACTGGAGTTCAGA--------	1
					sja-miR-candidate-06 CAC|CCON0000000871.1|:1726:1803:+ 78(nt) -27.20(kcal/mol)
					AGCTTCCTGTATCCGTGCTGAGATTTCGTCTGTCACCAGGCCACCAGCACTGATGAGACTCCACAGATACGTGAAGCG	110
					.(((((.((((((.(((..(((.(((((((.((......((.....)))).))))))))))))).)))))).))))).
					**********ATCCGTGCTGAGATTTCGTCT***********************************************	110
					-------TGTATCCGTGCTGAGATTTC---------------------------------------------------	1
					--------GTATCCGTGCTGAGATTTC---------------------------------------------------	1
					----------ATCCGTGCTGAGATTTCG--------------------------------------------------	1
					----------ATCCGTGCTGAGATTTCGTC------------------------------------------------	4
					----------ATCCGTGCTGAGATTTCGTCT-----------------------------------------------	98
					-----------TCCGTGCTGAGATTTCGT-------------------------------------------------	1
					-----------TCCGTGCTGAGATTTCGTC------------------------------------------------	1
					-----------TCCGTGCTGAGATTTCGTCT-----------------------------------------------	2
					------------CCGTGCTGAGATTTCGTC------------------------------------------------	1
					sja-miR-candidate-07 CAC|CCON0000001162.1|:37216:37288:+ 73(nt) -29.10(kcal/mol)
					AATGGAGCCATGGATTTCAGTAGCATCCACTGAACTGATGGATGCTTGTGAACTCATCCCACCTGGCTCTGAA	100
					...(((((((.((((((((..(((((((((......).))))))))..))))...))))....)))))))...
					**********TGGATTTCAGTAGCATCCACT******************************************	100
					----------TGGATTTCAGTAGCATCCAC-------------------------------------------	20
					----------TGGATTTCAGTAGCATCCACT------------------------------------------	80
					sja-miR-candidate-08 CAC|CCON0000000043.1|:69828:69922:- 95(nt) -25.60(kcal/mol)
					GGAGAGACTCGACAGAAGACTGCCGCTCATTTTGGAGTACATGTTTAAACTCAGATCATACCTTAGTACGAGCGCGTATTTGTCTGCGTCTCAAT	88
					...(((((.(((((((....((((((((......((((..........))))......(((....))).))))).))))))))).).)))))...
					**********GACAGAAGACTGCCGCTCATTT***************************************************************	87
					--------TCGACAGAAGACTGCCGCTCA------------------------------------------------------------------	2
					---------CGACAGAAGACTGCCGCTCA------------------------------------------------------------------	1
					----------GACAGAAGACTGCCGCTCA------------------------------------------------------------------	1
					----------GACAGAAGACTGCCGCTCAT-----------------------------------------------------------------	28
					----------GACAGAAGACTGCCGCTCATT----------------------------------------------------------------	10
					----------GACAGAAGACTGCCGCTCATTT---------------------------------------------------------------	29
					----------GACAGAAGACTGCCGCTCATTTT--------------------------------------------------------------	4
					-----------ACAGAAGACTGCCGCTCATTT---------------------------------------------------------------	5
					-----------ACAGAAGACTGCCGCTCATTTT--------------------------------------------------------------	1
					------------CAGAAGACTGCCGCTCATTTT--------------------------------------------------------------	4
					-------------AGAAGACTGCCGCTCATT----------------------------------------------------------------	1
					-------------AGAAGACTGCCGCTCATTT---------------------------------------------------------------	1
					--------------------------------TGGAGTACATGTTTAAACTC-------------------------------------------	1
					sja-miR-candidate-09 CAC|CCON0000000215.1|:80004:80098:- 95(nt) -22.70(kcal/mol)
					AGATGCAGACTACATGGTTGGGGCCCACGTGGTGATCGTAACAAATGCTTAAAGACCTTATGGTTCAAAATCGTTGGCAATGGCTCAGGTGCATC	70
					.((((((..((....(((((..(((.(((...(((((((((....(......)....)))))).)))....))).)))..))))).)).))))))
					****************************************************************TCAAAATCGTTGGCAATGGCT**********	70
					----------------------------------------------------------------TCAAAATCGTTGGCAATG-------------	3
					----------------------------------------------------------------TCAAAATCGTTGGCAATGGC-----------	27
					----------------------------------------------------------------TCAAAATCGTTGGCAATGGCT----------	38
					------------------------------------------------------------------AAAATCGTTGGCAATGGC-----------	2
					sja-miR-candidate-10 CAC|CCON0000000057.1|:569412:569502:- 91(nt) -26.90(kcal/mol)
					CTACAGCACACGGCGTCTGGACGTTTGGTTTTTAGTTGCACTACTTACGCAAAGTGTGCTGAATGTACGGAAATCGTTCGTGATGCACCGG	59
					.....((((((((((((((.(((((..((......((((.........)))).....))..))))).))))...)).))))).))).....
					**********CGGCGTCTGGACGTTTGGTTTT***********************************************************	58
					----AGCACACGGCGTCTGGACGTT------------------------------------------------------------------	1
					----------CGGCGTCTGGACGTTTGG---------------------------------------------------------------	1
					----------CGGCGTCTGGACGTTTGGT--------------------------------------------------------------	6
					----------CGGCGTCTGGACGTTTGGTT-------------------------------------------------------------	12
					----------CGGCGTCTGGACGTTTGGTTT------------------------------------------------------------	5
					----------CGGCGTCTGGACGTTTGGTTTT-----------------------------------------------------------	15
					----------CGGCGTCTGGACGTTTGGTTTTT----------------------------------------------------------	14
					-----------GGCGTCTGGACGTTTGGT--------------------------------------------------------------	1
					-----------GGCGTCTGGACGTTTGGTT-------------------------------------------------------------	2
					-----------GGCGTCTGGACGTTTGGTTT------------------------------------------------------------	1
					-----------GGCGTCTGGACGTTTGGTTTT-----------------------------------------------------------	1
					sja-miR-candidate-11 CAC|CCON0000000407.1|:63947:64020:+ 74(nt) -25.70(kcal/mol)
					AAAAAATACTCGCAAGGGACTACCATGGCACTTATCCTAGATGGGTGGCAGGTCGGATCCTGCGAAGGAGAGGT	51
					.........(((((.(((.(((((.((.((((((((...)))))))).))))).)).)))))))).........
					**********CGCAAGGGACTACCATGGCA********************************************	51
					---------TCGCAAGGGACTACCATGGC---------------------------------------------	5
					---------TCGCAAGGGACTACCATGGCA--------------------------------------------	3
					----------CGCAAGGGACTACCATGGCA--------------------------------------------	35
					-----------GCAAGGGACTACCATGGCA--------------------------------------------	7
					-----------GCAAGGGACTACCATGGCAC-------------------------------------------	1
					sja-miR-candidate-12 CAC|CCON0000000076.1|:384885:384979:+ 95(nt) -26.00(kcal/mol)
					AGTAGCTGCTTAGACGGTTTGAAACATGGAGAAATAAGCTCTTTCTGGTACGTATTTCTCACATGTTCCACGACTGCATCACATGAAGCTGACTG	47
					(((((((.....(((((((((.((((((((((((((.(((......)))...)))))))).)))))).)).)))))..))......)))).))).
					**********TAGACGGTTTGAAACATGGA*****************************************************************	47
					---------TTAGACGGTTTGAAACATGGA-----------------------------------------------------------------	1
					----------TAGACGGTTTGAAACATGGA-----------------------------------------------------------------	31
					-----------AGACGGTTTGAAACATGGA-----------------------------------------------------------------	3
					-----------AGACGGTTTGAAACATGGAG----------------------------------------------------------------	11
					------------GACGGTTTGAAACATGGAG----------------------------------------------------------------	1
					sja-miR-candidate-13 CAC|CCON0000000831.1|:5008:5106:+ 99(nt) -25.90(kcal/mol)
					TTCGTTGAGAGACGGATATCTCGCCTGTGCCATAAGTGTCGTAAGTTGGCGAATGCCGATCGGGCCTTCTGAATCCGTGCTGAGATTTTGTCCGACACC	37
					...((((...((((((.((((((((.(...((.(((.(((....((((((....))))))..)))))).))...).).)).)))))))))))))))...
					*******************************************************************TCTGAATCCGTGCTGAGATTTT**********	37
					------------------------------------------------------------------TTCTGAATCCGTGCTGAGA--------------	1
					-------------------------------------------------------------------TCTGAATCCGTGCTGAGATT------------	1
					-------------------------------------------------------------------TCTGAATCCGTGCTGAGATTTT----------	34
					---------------------------------------------------------------------TGAATCCGTGCTGAGATT------------	1
					sja-miR-candidate-14 CAC|CCON0000000305.1|:166538:166616:+ 79(nt) -21.30(kcal/mol)
					TTCGCAGGAAAGGAGATCGGTGGTAGATTGTGATTGTTTGCATTAATTGTAATTAATCATGTTCCTTTTTTTCTGAGTA	34
					....(((((((((((....(((((.(((((..((((.......))))..))))).)))))....)))))))))))....
					**********AGGAGATCGGTGGTAGATTGT************************************************	34
					----------AGGAGATCGGTGGTAGATTG-------------------------------------------------	6
					----------AGGAGATCGGTGGTAGATTGT------------------------------------------------	28
					sja-miR-candidate-15 CAC|CCON0000000975.1|:54076:54162:- 87(nt) -24.40(kcal/mol)
					AAGTGTTTACAACCTTGTAGTTTCGTTGTGGAAATGGTAACCATTCGGGAAACCTACCTGGCGGATACTGCTAATGGCATGACACCC	32
					..(((((.....((..((((((((((((.((.(((((...))))).((....))..))))))))).)))))....))...)))))..
					**********AACCTTGTAGTTTCGTTGTG*********************************************************	32
					----------AACCTTGTAGTTTCGTTGT----------------------------------------------------------	1
					----------AACCTTGTAGTTTCGTTGTG---------------------------------------------------------	19
					-----------ACCTTGTAGTTTCGTTGTG---------------------------------------------------------	1
					-----------ACCTTGTAGTTTCGTTGTGG--------------------------------------------------------	11
					sja-miR-candidate-16 CAC|CCON0000001154.1|:125458:125553:+ 96(nt) -23.40(kcal/mol)
					CCTTATCGATTTCATGGGGCGGCGTATCCATACGTGATCTCTAGCTGTATATACTGGTCCTTGCAAGTGACGATCGTACATGTCTTGTTGATGAGC	28
					.(((((((((..((((..(((((((...(((..(..(...((((.........))))...)..)..)))))).)))).))))....))))))))).
					******************************************************************GTGACGATCGTACATGTCTT**********	28
					------------------------------------------------------------------GTGACGATCGTACATGTCT-----------	3
					------------------------------------------------------------------GTGACGATCGTACATGTCTT----------	21
					-------------------------------------------------------------------TGACGATCGTACATGTCTT----------	4
					sja-miR-candidate-17 CAC|CCON0000000160.1|:363607:363679:- 73(nt) -35.40(kcal/mol)
					GTGACTGGTAAGCGGAATCCAGGACACGCGTTTCAACCTAGATTTGAGTTTTGGATTTCACTTGCTAGTTACA	28
					((((((((((((.((((((((((((...((..((......))..)).)))))))))))).)))))))))))).
					**********AGCGGAATCCAGGACACGCGTTT****************************************	28
					---------AAGCGGAATCCAGGACACGC--------------------------------------------	1
					----------AGCGGAATCCAGGACACGCG-------------------------------------------	4
					----------AGCGGAATCCAGGACACGCGT------------------------------------------	3
					----------AGCGGAATCCAGGACACGCGTT-----------------------------------------	2
					----------AGCGGAATCCAGGACACGCGTTT----------------------------------------	17
					-----------GCGGAATCCAGGACACGCGT------------------------------------------	1
					sja-miR-candidate-18 CAC|CCON0000000818.1|:177748:177842:+ 95(nt) -23.50(kcal/mol)
					TATTTACATGCTTCTCCCTGTCCCCCACATCTTGCGGACATTCCAGGTACTGATATTAATTGTTGGTGTGGTTGTCAGAAGGGGCATCGGTCCCG	23
					......(((((((((..(((.(..(((((((..((((..((..(((...)))..))...)))).)))))))..).))).)))))))).)......
					*****************************************************************GTGTGGTTGTCAGAAGGGGC**********	23
					---------------------------------------------------------------TGGTGTGGTTGTCAGAAGGG------------	1
					----------------------------------------------------------------GGTGTGGTTGTCAGAAGGGG-----------	2
					-----------------------------------------------------------------GTGTGGTTGTCAGAAGGGGC----------	14
					-----------------------------------------------------------------GTGTGGTTGTCAGAAGGGGCA---------	1
					------------------------------------------------------------------TGTGGTTGTCAGAAGGGGCA---------	1
					-------------------------------------------------------------------GTGGTTGTCAGAAGGGGC----------	1
					-------------------------------------------------------------------GTGGTTGTCAGAAGGGGCA---------	1
					--------------------------------------------------------------------TGGTTGTCAGAAGGGGCATC-------	2
					sja-miR-candidate-19 CAC|CCON0000000045.1|:654657:654741:- 85(nt) -25.90(kcal/mol)
					TGCGCAAGTGTGACTGTCTGGACACAGTAGTTTGGCGGTAAACGCTGTGGCGTTTGACACGAAACAGACTGAGTTCCAACCGTAG	23
					.((....))...((.((.((((.((..(((((((.((.(((((((....)))))))...))...))))))).)))))))).))..
					**********TGACTGTCTGGACACAGTAGTTT****************************************************	22
					------AGTGTGACTGTCTGGACACA-----------------------------------------------------------	1
					---------GTGACTGTCTGGACACAGTA--------------------------------------------------------	1
					---------GTGACTGTCTGGACACAGTAGT------------------------------------------------------	1
					----------TGACTGTCTGGACACAGTAG-------------------------------------------------------	5
					----------TGACTGTCTGGACACAGTAGT------------------------------------------------------	2
					----------TGACTGTCTGGACACAGTAGTT-----------------------------------------------------	3
					----------TGACTGTCTGGACACAGTAGTTT----------------------------------------------------	7
					-----------GACTGTCTGGACACAGTAG-------------------------------------------------------	2
					-----------GACTGTCTGGACACAGTAGT------------------------------------------------------	1
					sja-miR-candidate-20 CAC|CCON0000001164.1|:22965:23060:+ 96(nt) -19.40(kcal/mol)
					TAGTTTTTGACCATCGATGTCTTCGAATCATCGTTTGTGTTAGCTGGGATTACAAAGTAGGTAATAACGAGGTTAGACGACGAGTGTTATGAATCT	20
					..((((.((((..(((.(((((...((((.((((...(((((.(((...........))).)))))))))))))))))).)))..)))).))))..
					******************************************************************ACGAGGTTAGACGACGAGTG**********	20
					----------------------------------------------------------------TAACGAGGTTAGACGACGAGT-----------	1
					-----------------------------------------------------------------AACGAGGTTAGACGACGAGT-----------	1
					------------------------------------------------------------------ACGAGGTTAGACGACGAGTG----------	7
					------------------------------------------------------------------ACGAGGTTAGACGACGAGTGT---------	4
					------------------------------------------------------------------ACGAGGTTAGACGACGAGTGTT--------	3
					-------------------------------------------------------------------CGAGGTTAGACGACGAGTGT---------	1
					-------------------------------------------------------------------CGAGGTTAGACGACGAGTGTT--------	1
					--------------------------------------------------------------------GAGGTTAGACGACGAGTGTT--------	2
					sja-miR-candidate-21 CAC|CCON0000003754.1|:8439:8535:+ 97(nt) -22.10(kcal/mol)
					TAGATGCTGTTATTAACTGCTCAGCTCGTTTTAACTGATTTAGTTTCGACTGAGAATCAAATCAGAAGAGAATAGGGCATGGGTACTGCTGATGTCT	50
					.((((...((((...(.(((((((((((((((..(((((((.(.(((......))).))))))))...))))).)))).)))))).)..))))))))
					******************************************************************AGAGAATAGGGCATGGGTACT**********	50
					----------------------------------------------------------------GAAGAGAATAGGGCATGGGT-------------	4
					------------------------------------------------------------------AGAGAATAGGGCATGGGTA------------	2
					------------------------------------------------------------------AGAGAATAGGGCATGGGTAC-----------	4
					------------------------------------------------------------------AGAGAATAGGGCATGGGTACT----------	34
					-------------------------------------------------------------------GAGAATAGGGCATGGGTACT----------	6
