# Supplementary material for: An “In-Depth” Description of the Small Non-coding RNA Population of Schistosoma japonicum Schistosomulum
Source: PLoS Negl Trop Dis. 2010 Feb 9;4(2):e596. doi: 10.1371/journal.pntd.0000596 (PMC2817716; doi:10.1371/journal.pntd.0000596)
Supplement: Table S6 — Sequences of schistosome endo-siRNAs and predicted functions. (0.57 MB XLS) [file pntd.0000596.s007.xls]

## Sheet: Sheet1
Table S6 Sequences of Schistosome endo-siRNAs and predicted functions
No.	endo-siRNAs Sequence(5'-3')	length	reads*	siRNA-complemented genes
1	UACUCACAUCAAGCACACCA	20	39	expressed protein			Colora	Classes of siRNA-complemented Gene
2	ACAUCAAGCACACCACAACC	20	26	expressed protein				Retrotransposon
3	GCACUCGGGAGGCAGAGGCA	20	25	expressed protein
4	UUACCAACAUCAUUCUCUGU	20	16	expressed protein				Retrovirus-related Pol polyprotein from transposon 17.6 [Includes: Protease, putative
5	AGCAUUAUCAACUUUAUCA	19	15	expressed protein
6	AUAACUUUAAUUCCCUUUCU	20	15	expressed protein				Other classes of Protein-Coding Genes
7	AGCAUUAUCAACUUUAUCAA	20	12	expressed protein
8	AUUCCCUUUCUAAAUCUAGU	20	10	expressed protein				Distinguish the two adjacent genes from Other classes of Protein-Coding Genes
9	CCAACAUCAUUCUCUGUAAC	20	9	expressed protein
10	AUCAAGCACACCACAACCAG	20	9	expressed protein			a Sequence overlapped with the same antisense of exon regions of protein coding genes were denoted with the same color
11	ACAACCAGUGUUACCAACAU	20	8	expressed protein
12	AACAUCAUUCUCUGUAACA	19	7	expressed protein
13	AAACUUAGCAACACUAGAAU	20	5	expressed protein
14	AUUUCACUUCACGAUCACAA	20	5	expressed protein			* Unique sequences with the read count less than 2 were eliminated from further analyses.
15	UUACUCACAUCAAGCACACCU	21	5	expressed protein
16	UAAUUCCCUUUCUAAAUCUA	20	4	expressed protein
17	AUUACUCACAUCAAGCACACU	21	4	expressed protein
18	UGUUACCAACAUCAUUCUCU	20	4	expressed protein
19	AUUCUCUGUAACAGGCGGCA	20	4	expressed protein
20	UAUCUAACUUAAACUUAGCA	20	4	expressed protein
21	AUCAAGCACACCACAACCAGU	21	4	expressed protein
22	ACAUUACUCACAUCAAGCACU	21	4	expressed protein
23	UAGCAACACUAGAAUUACUA	20	4	expressed protein
24	AACUUAAACUUAGCAACACU	20	3	expressed protein
25	AACAUUACUCACAUCAAGCAUA	22	3	expressed protein
26	AACUUUAAUUCCCUUUCUAA	20	3	expressed protein
27	CAACCAGUGUUACCAACAUC	20	3	expressed protein
28	AUCUAACUUAAACUUAGCA	19	3	expressed protein
29	AUACUAUUAACAACAAGGCU	20	3	expressed protein
30	ACUUUAAUUCCCUUUCUAAA	20	3	expressed protein
31	UUACUAUUAACAACAAGGCUUU	22	3	expressed protein
32	AAACUUAGCAACACUAGAAUU	21	3	expressed protein
33	CACAUCAAGCACACCACAAC	20	3	expressed protein
34	UACUCACAUCAAGCACACC	19	3	expressed protein
35	AUUACUCACAUCAAGCACACA	21	3	expressed protein
36	UCUUUUACACUUUGGAACUGU	21	3	expressed protein
37	AGGCAAGCCAAUACUAUUAA	20	3	expressed protein
38	AACUUAGCAACACUAGAAUU	20	3	expressed protein
39	AUUCGAGGCAAGCCAAUACU	20	3	expressed protein
40	CAACAUCAUUCUCUGUAACA	20	3	expressed protein
41	GAGGCAAGCCAAUACUAUUA	20	3	expressed protein
42	ACUUUAAUUCCCUUUCUAA	19	3	expressed protein
43	UAACUUAAACUUAGCAACAC	20	3	expressed protein
44	AACACUAGAAUUACUAGAAC	20	3	expressed protein
45	AUUACGGCUACUCUUUCUUGUUU	23	4	IPR008042 Retrotransposon, Pao,domain-containing
46	UUACGGCUACUCUUUCUUGUUU	22	3	IPR008043 Retrotransposon, Pao,domain-containing
47	CAUUACGGCUACUCUUUCUUU	21	3	IPR008044 Retrotransposon, Pao,domain-containing
48	AUUACGGCUACUCUUUCUUU	20	3	IPR008045 Retrotransposon, Pao,domain-containing
49	UCAGUACAUUCGGCUGCAUU	20	3	IPR008046 Retrotransposon, Pao,domain-containing
50	GUUUCGUUGAAGGGCUGGCAUU	22	11	ko:K10610 DNA damage-binding protein 1, putative
51	UCCCGUUUCGUUGAAGGGCUUU	22	10	ko:K10610 DNA damage-binding protein 1, putative
52	CGAGACGAGCUGGUGCGUUCU	21	7	ko:K10610 DNA damage-binding protein 1, putative
53	UGCCACCGGUCAAUACCUCAUUU	23	4	ko:K10610 DNA damage-binding protein 1, putative
54	CAAGCUUUUCCAAAUUCCGA	20	3	ko:K10610 DNA damage-binding protein 1, putative
55	UGUCACGGGGCGAGACGAGCA	21	3	ko:K10610 DNA damage-binding protein 1, putative
56	AUGUCACGGGGCGAGACGAGUU	22	3	ko:K10610 DNA damage-binding protein 1, putative
57	AGAGAACACCUCCUUCGAAUUU	22	3	ko:K10610 DNA damage-binding protein 1, putative
58	UGUCACGGGGCGAGACGAGCUA	22	3	ko:K10610 DNA damage-binding protein 1, putative
59	GUCACGGGGCGAGACGAGCUU	21	3	ko:K10610 DNA damage-binding protein 1, putative
60	AUGUCACGGGGCGAGACGAGU	21	3	ko:K10610 DNA damage-binding protein 1, putative
61	CGGGGCGAGACGAGCUGGUGU	21	3	ko:K10610 DNA damage-binding protein 1, putative
62	AUACUUUCCUCGAACACAGAUU	22	3	similar to Uncharacterized protein F44E2.2, putative
63	AGCAUUAAGGCGUCGGUAGUUU	22	18	similar to Uncharacterized protein F44E2.2, putative
64	UAGCAUUAAGGCGUCGGUAGUUU	23	12	similar to Uncharacterized protein F44E2.2, putative
65	AAGCAUUACUUGGAAUUCAUUU	22	12	similar to Uncharacterized protein F44E2.2, putative
66	AAGCAUUACUUGGAAUUCAUU	21	11	similar to Uncharacterized protein F44E2.2, putative
67	UCUACACAGAGUCGGAGUGAU	21	10	similar to Uncharacterized protein F44E2.2, putative
68	GAAGUGGAAAAGAAUCGCGUUA	22	10	similar to Uncharacterized protein F44E2.2, putative
69	UGGAGAACCAACAAGCACCGUUU	23	8	similar to Uncharacterized protein F44E2.2, putative
70	AAGUGGAAAAGAAUCGCGUUUU	22	6	similar to Uncharacterized protein F44E2.2, putative
71	AGGCAUUACUUGAAAUUCAUU	21	6	similar to Uncharacterized protein F44E2.2, putative
72	CGGAAGUGGAAAAGAAUCGCUUUU	24	6	similar to Uncharacterized protein F44E2.2, putative
73	UGGAGAACCAACAAGCACCUAU	22	5	similar to Uncharacterized protein F44E2.2, putative
74	ACAAAUGCAGUUUUCUUCCUUU	22	5	similar to Uncharacterized protein F44E2.2, putative
75	CCAGUGUAGCAUCAAUCCACU	21	5	similar to Uncharacterized protein F44E2.2, putative
76	UGGAAUUCAUAUAACCCAUU	20	4	similar to Uncharacterized protein F44E2.2, putative
77	UGUAGCAUCAAUCCACGGAAUUU	23	4	similar to Uncharacterized protein F44E2.2, putative
78	GUAGCAUCAAUCCACGGAAGUUU	23	3	similar to Uncharacterized protein F44E2.2, putative
79	GGUGGAGAACCAACAAGCACU	21	3	similar to Uncharacterized protein F44E2.2, putative
80	AGUCUACACAGAGUCGGAGUU	21	3	similar to Uncharacterized protein F44E2.2, putative
81	UGGAGAACCAACAAGCACCUUAU	23	3	similar to Uncharacterized protein F44E2.2, putative
82	AACCAACAAGCACCUUUUAA	20	3	similar to Uncharacterized protein F44E2.2, putative
83	AAAUGCAGUUUUCUUCCUAUUUU	23	3	similar to Uncharacterized protein F44E2.2, putative
84	GAAGUGGAAAAGAAUCGCGUAU	22	3	similar to Uncharacterized protein F44E2.2, putative
85	UAGCAUUAAGGCGUCGGUAGUU	22	3	similar to Uncharacterized protein F44E2.2, putative
86	GUAGUCUACACAGAGUCGGA	20	3	similar to Uncharacterized protein F44E2.2, putative
87	CUAUCUUGCGGUCAGACUUCU	21	3	similar to Uncharacterized protein F44E2.2, putative
88	AAGGCGUCGGUAGUCUACAC	20	3	similar to Uncharacterized protein F44E2.2, putative
89	GAAGUGGAAAAGAAUCGCGUUUU	23	3	similar to Uncharacterized protein F44E2.2, putative
90	AGGCAUUACUUGAAAUUCAUUU	22	3	similar to Uncharacterized protein F44E2.2, putative
91	UGUCUUUUCGUUAUCUGUGC	20	4	similar to Uncharacterized protein F44E2.2, putative
92	UCUUUUCGUUAUCUGUGCCU	20	3	similar to Uncharacterized protein F44E2.2, putative
93	GUGUCUUUUCGUUAUCUGUG	20	3	similar to Uncharacterized protein F44E2.2, putative
94	ACUGGCGUACGCAAUAACUCU	21	92	similar to Uncharacterized protein F44E2.2, putative
95	UACCAAGUAGAUAAUGACGA	20	72	similar to Uncharacterized protein F44E2.2, putative
96	GUAUCGGGGAAGGCUAGUAUUU	22	44	similar to Uncharacterized protein F44E2.2, putative
97	CUACCAAGUAGAUAAUGACG	20	41	similar to Uncharacterized protein F44E2.2, putative
98	UGGCGUACGCAAUAACUCUCU	21	40	similar to Uncharacterized protein F44E2.2, putative
99	ACUGGCGUACGCAAUAACUCUUUU	24	30	similar to Uncharacterized protein F44E2.2, putative
100	UACCAAGUAGAUAAUGACGAUU	22	30	similar to Uncharacterized protein F44E2.2, putative
101	UCGACUGGCGUACGCAAUAAUUU	23	28	similar to Uncharacterized protein F44E2.2, putative
102	UGGCGUACGCAAUAACUCUC	20	22	similar to Uncharacterized protein F44E2.2, putative
103	AAUGCUAGCAAUUCUCGUCGUUU	23	19	similar to Uncharacterized protein F44E2.2, putative
104	UCGGGGAAGGCUAGUAUGGGUUU	23	18	similar to Uncharacterized protein F44E2.2, putative
105	UCGACUGGCGUACGCAAUAA	20	18	similar to Uncharacterized protein F44E2.2, putative
106	UCGGGGAAGGCUAGUAUGGG	20	16	similar to Uncharacterized protein F44E2.2, putative
107	UGAAGUAUCGGGGAAGGCUA	20	15	similar to Uncharacterized protein F44E2.2, putative
108	AGUAGAUAAUGACGGAAGUGU	21	13	similar to Uncharacterized protein F44E2.2, putative
109	CGGGGAAGGCUAGUAUGGGU	20	12	similar to Uncharacterized protein F44E2.2, putative
110	ACCAAGUAGAUAAUGACGAA	20	12	similar to Uncharacterized protein F44E2.2, putative
111	CUGAAGUAUCGGGGAAGGCUUUU	23	11	similar to Uncharacterized protein F44E2.2, putative
112	CGACUGGCGUACGCAAUAACU	21	10	similar to Uncharacterized protein F44E2.2, putative
113	AAUGCUAGCAAUUCUCGUCGUU	22	10	similar to Uncharacterized protein F44E2.2, putative
114	AGGACUGCUCCAAUCGCGGA	20	9	similar to Uncharacterized protein F44E2.2, putative
115	UACCAAGUAGAUAAUGACGGU	21	9	similar to Uncharacterized protein F44E2.2, putative
116	GGGGAAGGCUAGUAUGGGUG	20	9	similar to Uncharacterized protein F44E2.2, putative
117	GGCGUACGCAAUAACUCUCU	20	9	similar to Uncharacterized protein F44E2.2, putative
118	AGUAUCGGGGAAGGCUAGUAUUU	23	8	similar to Uncharacterized protein F44E2.2, putative
119	UCGACUGGCGUACGCAAUAAUUUU	24	8	similar to Uncharacterized protein F44E2.2, putative
120	AUCGGGGAAGGCUAGUAUGG	20	7	similar to Uncharacterized protein F44E2.2, putative
121	UCGACUGGCGUACGCAAUAUUU	22	7	similar to Uncharacterized protein F44E2.2, putative
122	AUCGGGGAAGGCUAGUAUGGUUU	23	6	similar to Uncharacterized protein F44E2.2, putative
123	CGGGGAAGGCUAGUAUGGGUUU	22	6	similar to Uncharacterized protein F44E2.2, putative
124	AGGCUAGUAUGGGUGGGGAG	20	6	similar to Uncharacterized protein F44E2.2, putative
125	ACGAAAAGGUCUACCAAGUA	20	6	similar to Uncharacterized protein F44E2.2, putative
126	AGUAGAUAAUGACGGAAGUGUU	22	5	similar to Uncharacterized protein F44E2.2, putative
127	CAAGUAGAUAAUGACGAAAGUUU	23	5	similar to Uncharacterized protein F44E2.2, putative
128	CUGCCAGCGUGCCACUUGUCUUU	23	5	similar to Uncharacterized protein F44E2.2, putative
129	UCUACCAAGUAGAUAAUGA	19	5	similar to Uncharacterized protein F44E2.2, putative
130	GUAUCGGGGAAGGCUAGUAUAU	22	5	similar to Uncharacterized protein F44E2.2, putative
131	AUGCUAGCAAUUCUCGUCGUAU	22	5	similar to Uncharacterized protein F44E2.2, putative
132	UCGGGGAAGGCUAGUAUGGGUAU	23	5	similar to Uncharacterized protein F44E2.2, putative
133	AUGCUAGCAAUUCUCGUCGUUU	22	5	similar to Uncharacterized protein F44E2.2, putative
134	UACCAAGUAGAUAAUGACGAA	21	5	similar to Uncharacterized protein F44E2.2, putative
135	CGACUGGCGUACGCAAUAACUUUU	24	5	similar to Uncharacterized protein F44E2.2, putative
136	AGGACUGCUCCAAUCGCGGAUU	22	4	similar to Uncharacterized protein F44E2.2, putative
137	AAUCGCGGAGGAACUAGCAUUU	22	4	similar to Uncharacterized protein F44E2.2, putative
138	CUAGCAAUUCUCGUCGUGUUU	21	4	similar to Uncharacterized protein F44E2.2, putative
139	GAAGUAUCGGGGAAGGCUAG	20	4	similar to Uncharacterized protein F44E2.2, putative
140	ACUGGCGUACGCAAUAACU	19	4	similar to Uncharacterized protein F44E2.2, putative
141	CUGAAGUAUCGGGGAAGGCUUU	22	4	similar to Uncharacterized protein F44E2.2, putative
142	UACCAAGUAGAUAAUGACG	19	4	similar to Uncharacterized protein F44E2.2, putative
143	UCUACCAAGUAGAUAAUGAC	20	4	similar to Uncharacterized protein F44E2.2, putative
144	UAUCGGGGAAGGCUAGUAUG	20	4	similar to Uncharacterized protein F44E2.2, putative
145	GUAUCGGGGAAGGCUAGUAU	20	4	similar to Uncharacterized protein F44E2.2, putative
146	UCGGGGAAGGCUAGUAUGGGU	21	4	similar to Uncharacterized protein F44E2.2, putative
147	GACAAGACUGCUCCAAUCGCU	21	4	similar to Uncharacterized protein F44E2.2, putative
148	AGGACUGCUCCAAUCGCGGAUA	22	4	similar to Uncharacterized protein F44E2.2, putative
149	AAUGCUAGCAUUUCUCGACGUUU	23	4	similar to Uncharacterized protein F44E2.2, putative
150	UAGUAUGGGUGGGGAGGUUA	20	4	similar to Uncharacterized protein F44E2.2, putative
151	UGAAGUAUCGGGGAAGGUUAUU	22	3	similar to Uncharacterized protein F44E2.2, putative
152	AGUAUCGGGGAAGGCUAGUA	20	3	similar to Uncharacterized protein F44E2.2, putative
153	GUAUCGGGGAAGGCUAGUAUUA	22	3	similar to Uncharacterized protein F44E2.2, putative
154	UAUCGGGGAAGGCUAGUAUGUUU	23	3	similar to Uncharacterized protein F44E2.2, putative
155	CUACCCAGUAGAUAAUGACGU	21	3	similar to Uncharacterized protein F44E2.2, putative
156	ACCAAGUAGAUAAUGACGAAUUU	23	3	similar to Uncharacterized protein F44E2.2, putative
157	UACCAAGUAGAUAAUGACGGAU	22	3	similar to Uncharacterized protein F44E2.2, putative
158	UAAUGCUAGCAAUUCUCGUCU	21	3	similar to Uncharacterized protein F44E2.2, putative
159	CCAAGUAGAUAAUGACGGAAUU	22	3	similar to Uncharacterized protein F44E2.2, putative
160	GACAGGACUGCUCCAAUCGC	20	3	similar to Uncharacterized protein F44E2.2, putative
161	UCGACUGGCGUACGCAAUAAAUUU	24	3	similar to Uncharacterized protein F44E2.2, putative
162	AAGUAUCGGGGAAGGCUAGU	20	3	similar to Uncharacterized protein F44E2.2, putative
163	UACCAAGUAGAUAAUGACGUAU	22	3	similar to Uncharacterized protein F44E2.2, putative
164	AGUAUGGGUGGGGAGGUUAA	20	3	similar to Uncharacterized protein F44E2.2, putative
165	CCUAGUAGAUAAUGACGGAA	20	3	similar to Uncharacterized protein F44E2.2, putative
166	GCCUGGUCUCGGACACGGAU	20	177	similar to Uncharacterized protein F44E2.2, putative
167	AGUACGGAUGUACGGUACGUUU	22	90	similar to Uncharacterized protein F44E2.2, putative
168	GAUGAACGGAGCAUUAGAAUUU	22	71	similar to Uncharacterized protein F44E2.2, putative
169	UCUACUGGAAGGCGUAGUUCU	21	56	similar to Uncharacterized protein F44E2.2, putative
170	GAUGAACGGAGCAUUAGAAUU	21	46	similar to Uncharacterized protein F44E2.2, putative
171	AGUACGGAUGUACGGUACGUUUU	23	39	similar to Uncharacterized protein F44E2.2, putative
172	AUACGAACGUAGUAGGGGAUUU	22	30	similar to Uncharacterized protein F44E2.2, putative
173	UCAGUGCCUGGUCUCGGACAUU	22	25	similar to Uncharacterized protein F44E2.2, putative
174	UACUGGAAGGCGUAGUUCAUU	21	22	similar to Uncharacterized protein F44E2.2, putative
175	CAGUGCCUGGUCUCGGACAC	20	21	similar to Uncharacterized protein F44E2.2, putative
176	AAUACGAACGUAGUAGGGGAUUU	23	20	similar to Uncharacterized protein F44E2.2, putative
177	UCAGUGCCUGGUCUCGGACA	20	18	similar to Uncharacterized protein F44E2.2, putative
178	UGCCUGGUCUCGGACACGGA	20	13	similar to Uncharacterized protein F44E2.2, putative
179	AGAGUACGGAUGUACGGUACU	21	12	similar to Uncharacterized protein F44E2.2, putative
180	CGGCAAUGAGAUGACUUUCG	20	12	similar to Uncharacterized protein F44E2.2, putative
181	AGUGCCUGGUCUCGGACACG	20	12	similar to Uncharacterized protein F44E2.2, putative
182	GCCUGGUCUCGGACACGG	18	12	similar to Uncharacterized protein F44E2.2, putative
183	AGUACGGAUGUACGGUACGUU	21	12	similar to Uncharacterized protein F44E2.2, putative
184	AUGAGACAGUUGGGGCGUCUUU	22	12	similar to Uncharacterized protein F44E2.2, putative
185	CCUGGUCUCGGACACGGAUUUU	22	11	similar to Uncharacterized protein F44E2.2, putative
186	GAACGGAGCAUUAGAAUGUAU	21	10	similar to Uncharacterized protein F44E2.2, putative
187	UGGUCUCGGACACGGAUUUGU	21	9	similar to Uncharacterized protein F44E2.2, putative
188	AUACGAACGUAGUAGGGGAU	20	8	similar to Uncharacterized protein F44E2.2, putative
189	CGAACAGCAUAUUCAGUUCU	20	8	similar to Uncharacterized protein F44E2.2, putative
190	GCCUGGUCUCGGACACGGA	19	8	similar to Uncharacterized protein F44E2.2, putative
191	AACGGAGCAUUAGAAUGUACUU	22	8	similar to Uncharacterized protein F44E2.2, putative
192	CGAUGAACGGAGCAUUAGAAUUU	23	8	similar to Uncharacterized protein F44E2.2, putative
193	UUGUCGUCGUCAACGGUCCC	20	7	similar to Uncharacterized protein F44E2.2, putative
194	GCCUGGUCUCGGACACGGAUA	21	7	similar to Uncharacterized protein F44E2.2, putative
195	UGCCUGGUCUCGGACACGGAUAU	23	7	similar to Uncharacterized protein F44E2.2, putative
196	AGUUGUUCUCAUCGGCAUUA	20	7	similar to Uncharacterized protein F44E2.2, putative
197	UCACGUCGUCCUGAGGUCGUUU	22	7	similar to Uncharacterized protein F44E2.2, putative
198	ACAGCAUAUUCAGUUCUUCG	20	7	similar to Uncharacterized protein F44E2.2, putative
199	GUGCCUGGUCUCGGACACGG	20	6	similar to Uncharacterized protein F44E2.2, putative
200	AUCCCACAACUCGGCUGACGUUU	23	6	similar to Uncharacterized protein F44E2.2, putative
201	AGACAGUUGGGGCGUCUUGC	20	6	similar to Uncharacterized protein F44E2.2, putative
202	AUACGAACGUAGUAGGGGAUAU	22	6	similar to Uncharacterized protein F44E2.2, putative
203	UUCCUUUUUUUGUCGUCGUCU	21	5	similar to Uncharacterized protein F44E2.2, putative
204	UUCGGCAAUGAGAUGACUUU	20	5	similar to Uncharacterized protein F44E2.2, putative
205	AAUACGAACGUAGUAGGGGA	20	5	similar to Uncharacterized protein F44E2.2, putative
206	CAUAUUUCGGCAAUGAGAUG	20	5	similar to Uncharacterized protein F44E2.2, putative
207	ACGAACGUAGUAGGGGAUCG	20	5	similar to Uncharacterized protein F44E2.2, putative
208	UACUGGUCCUUGCACGUGACUUU	23	5	similar to Uncharacterized protein F44E2.2, putative
209	AUAUUUCGGCAAUGAGAUGA	20	5	similar to Uncharacterized protein F44E2.2, putative
210	UCGAUGAACGGAGCAUUAGAUU	22	5	similar to Uncharacterized protein F44E2.2, putative
211	CUCAGUGCCUGGUCUCGGAC	20	5	similar to Uncharacterized protein F44E2.2, putative
212	UGUCGUCGUCAACGGUCCCA	20	4	similar to Uncharacterized protein F44E2.2, putative
213	UAUUCAGUUCUUCGUUCUCC	20	4	similar to Uncharacterized protein F44E2.2, putative
214	AUCCCACAACUCGGCUGACG	20	4	similar to Uncharacterized protein F44E2.2, putative
215	UCCUUGCACGUGACGAUCGUUUUU	24	4	similar to Uncharacterized protein F44E2.2, putative
216	AUUUCGGCAAUGAGAUGACUUU	22	4	similar to Uncharacterized protein F44E2.2, putative
217	UGAGACAGUUGGGGCGUCUU	20	4	similar to Uncharacterized protein F44E2.2, putative
218	GUGCCUGGUCUCGGACACGGUUUU	24	4	similar to Uncharacterized protein F44E2.2, putative
219	UAAUACGAACGUAGUAGGGG	20	4	similar to Uncharacterized protein F44E2.2, putative
220	ACGGAGCAUUAGAAUGUACUUU	22	4	similar to Uncharacterized protein F44E2.2, putative
221	UUUCGACUAGACCGUUACCU	20	4	similar to Uncharacterized protein F44E2.2, putative
222	UCCUUUUUUUGUCGUCGUCU	20	3	similar to Uncharacterized protein F44E2.2, putative
223	GACUAGACCGUUACCUUCUGU	21	3	similar to Uncharacterized protein F44E2.2, putative
224	UGAGACAGUUGGGGCGUUUUU	21	3	similar to Uncharacterized protein F44E2.2, putative
225	CCGAACAGUAAAAUAGCAGG	20	3	similar to Uncharacterized protein F44E2.2, putative
226	GAGCAUUAGAAUGUACUGUUUU	22	3	similar to Uncharacterized protein F44E2.2, putative
227	UACUGGAAGGCGUAGUUCAUA	21	3	similar to Uncharacterized protein F44E2.2, putative
228	GUGGGGCACCAUAACGGGAAU	21	3	similar to Uncharacterized protein F44E2.2, putative
229	UACGAACGUAGUAGGGGAUCUU	22	3	similar to Uncharacterized protein F44E2.2, putative
230	UGCCUGGUCUCGGACACGGAUA	22	3	similar to Uncharacterized protein F44E2.2, putative
231	UGCCUGGUCUCGGACACGG	19	3	similar to Uncharacterized protein F44E2.2, putative
232	UUUUGUCGUCGUCAACGGUCU	21	3	similar to Uncharacterized protein F44E2.2, putative
233	GUAUCCAGACGCGAUCUCCA	20	3	similar to Uncharacterized protein F44E2.2, putative
234	UCUACUGGAAGGCGUAGUUCUU	22	3	similar to Uncharacterized protein F44E2.2, putative
235	AGGCUUCGUAAUACGAACGU	20	3	similar to Uncharacterized protein F44E2.2, putative
236	CCCACAACUCGGCUGACGAU	20	3	similar to Uncharacterized protein F44E2.2, putative
237	UCGAUGAACGGAGCAUUAGAAUUU	24	3	similar to Uncharacterized protein F44E2.2, putative
238	UGCACGUGACGAUCGUACAUUU	22	3	similar to Uncharacterized protein F44E2.2, putative
239	CAUAUUUCGGCAAUGAGAUGUU	22	3	similar to Uncharacterized protein F44E2.2, putative
240	UCGUCGUCAACGGUCCCAUA	20	3	similar to Uncharacterized protein F44E2.2, putative
241	GUCUCGGACACGGAUUUGCUU	21	3	similar to Uncharacterized protein F44E2.2, putative
242	UCCCACAACUCGGCUGACGA	20	3	similar to Uncharacterized protein F44E2.2, putative
243	AACGGAGCAUUAGAAUGUACUUUU	24	3	similar to Uncharacterized protein F44E2.2, putative
244	GUGCCUGGUCUCGGACACGGUUU	23	3	similar to Uncharacterized protein F44E2.2, putative
245	UGAGACAGUUGGGGCGUCUUUU	22	3	similar to Uncharacterized protein F44E2.2, putative
246	CGACUAGACCGUUACCUUCU	20	3	similar to Uncharacterized protein F44E2.2, putative
247	UAAUCGGCAUAACCUUUUCU	20	34	IPR008042,Retrotransposon, Pao,domain-containing
248	UUACCUGUGCAGAAUUGGAUUU	22	32	IPR008042,Retrotransposon, Pao,domain-containing
249	ACCUGUGCAGAAUUGGAUUAU	21	31	IPR008042,Retrotransposon, Pao,domain-containing
250	UACCUGUGCAGAAUUGGAUUU	21	26	IPR008042,Retrotransposon, Pao,domain-containing
251	GAACACGGGCAUAUUCUAUGU	21	24	IPR008042,Retrotransposon, Pao,domain-containing
252	GGAGAUUCGAAGGCAGCCUCU	21	17	IPR008042,Retrotransposon, Pao,domain-containing
253	AACAUAAUCGGCAUAACCUU	20	15	IPR008042,Retrotransposon, Pao,domain-containing
254	AAACAUAAUCGGCAUAACCU	20	14	IPR008042,Retrotransposon, Pao,domain-containing
255	AUAAUCGGCAUAACCUUUUC	20	14	IPR008042,Retrotransposon, Pao,domain-containing
256	UCCGAACACGGGCAUAUUCUUU	22	13	IPR008042,Retrotransposon, Pao,domain-containing
257	AGAAACAACGUUCUGAACUCU	21	13	IPR008042,Retrotransposon, Pao,domain-containing
258	AAACCGGAGAUUCGAAGGCAU	21	11	IPR008042,Retrotransposon, Pao,domain-containing
259	AUAAUCGGCAUAACCUUUUCU	21	11	IPR008042,Retrotransposon, Pao,domain-containing
260	AAACAUAAUCGGCAUAACCUU	21	11	IPR008042,Retrotransposon, Pao,domain-containing
261	CGAACACGGGCAUAUUCUAUU	21	10	IPR008042,Retrotransposon, Pao,domain-containing
262	AGAUUCGUACGAGCUAACUUUUU	23	10	IPR008042,Retrotransposon, Pao,domain-containing
263	AAUUUUAAAUCGUCAACAACU	21	10	IPR008042,Retrotransposon, Pao,domain-containing
264	CGAACACGGGCAUAUUCUAUA	21	9	IPR008042,Retrotransposon, Pao,domain-containing
265	AAACAUAAUCGGCAUAACCUUU	22	8	IPR008042,Retrotransposon, Pao,domain-containing
266	UCCGGACCAGAGAGUAACCUU	21	8	IPR008042,Retrotransposon, Pao,domain-containing
267	UCCGGACCAGAGAGUAACCUUU	22	7	IPR008042,Retrotransposon, Pao,domain-containing
268	UCGAGAAAGUGGUUGUCUUU	20	7	IPR008042,Retrotransposon, Pao,domain-containing
269	UCCGAACACGGGCAUAUUCUU	21	6	IPR008042,Retrotransposon, Pao,domain-containing
270	GGAGAUUCGAAGGCAGCCUCA	21	6	IPR008042,Retrotransposon, Pao,domain-containing
271	AACACGGGCAUAUUCUAUGGU	21	6	IPR008042,Retrotransposon, Pao,domain-containing
272	UUAACGUCACGACGCAUGUU	20	5	IPR008042,Retrotransposon, Pao,domain-containing
273	AUCUAACCUUUUAUCUACUU	20	5	IPR008042,Retrotransposon, Pao,domain-containing
274	UAACGUCACGACGCAUGUUUUU	22	5	IPR008042,Retrotransposon, Pao,domain-containing
275	AAAAUAUCCUUAGCUAACAU	20	5	IPR008042,Retrotransposon, Pao,domain-containing
276	ACAUUAUGUCGACACGUUCC	20	5	IPR008042,Retrotransposon, Pao,domain-containing
277	GUCUUUAUUGCGUACGGUUCU	21	5	IPR008042,Retrotransposon, Pao,domain-containing
278	UUCAUCAGAUUCGUACGAGCA	21	4	IPR008042,Retrotransposon, Pao,domain-containing
279	AACUGGGAACAGCAUAUUCU	20	4	IPR008042,Retrotransposon, Pao,domain-containing
280	AGGCAAACUGGGAAGAGCAUA	21	4	IPR008042,Retrotransposon, Pao,domain-containing
281	UAAACCUAGCUAAGUCCUCA	20	4	IPR008042,Retrotransposon, Pao,domain-containing
282	CGAACACGGGCAUAUUCUCU	20	4	IPR008042,Retrotransposon, Pao,domain-containing
283	UAUCAGAUUCGUACGAGCUAU	21	4	IPR008042,Retrotransposon, Pao,domain-containing
284	UGGAUUAAGUAAUUCAGACG	20	4	IPR008042,Retrotransposon, Pao,domain-containing
285	AGCUGUUUUAACGUCACGACUU	22	4	IPR008042,Retrotransposon, Pao,domain-containing
286	GGCAAACUGGGAAGAGCAUA	20	4	IPR008042,Retrotransposon, Pao,domain-containing
287	AACGUCACGACGCAUGUUUG	20	4	IPR008042,Retrotransposon, Pao,domain-containing
288	CAAUCCUUCGCUACAUGAUU	20	4	IPR008042,Retrotransposon, Pao,domain-containing
289	UAACGUCACGACGCAUGUUU	20	4	IPR008042,Retrotransposon, Pao,domain-containing
290	CCUAGCUGUUUUAACGUCAC	20	4	IPR008042,Retrotransposon, Pao,domain-containing
291	AGAUUCGUACGAGCUAACUU	20	4	IPR008042,Retrotransposon, Pao,domain-containing
292	AACCUAGCUGUUUUAACGUC	20	4	IPR008042,Retrotransposon, Pao,domain-containing
293	CAAUUUCUGCAUAUCCUUUUU	21	4	IPR008042,Retrotransposon, Pao,domain-containing
294	CCGAACACGGGCAUAUUCUUU	21	3	IPR008042,Retrotransposon, Pao,domain-containing
295	CUUACCUGUGCAGAAUUGGAUA	22	3	IPR008042,Retrotransposon, Pao,domain-containing
296	UGGAUUAAGUAAUUCAGACGU	21	3	IPR008042,Retrotransposon, Pao,domain-containing
297	AAUCCUUCGCUACAUGAUUA	20	3	IPR008042,Retrotransposon, Pao,domain-containing
298	UUUUAAAUCGUCAACAACAUU	21	3	IPR008042,Retrotransposon, Pao,domain-containing
299	UCCGGACCAGAGAGUAACCUA	21	3	IPR008042,Retrotransposon, Pao,domain-containing
300	UCUGAGAGACUGAGAUUAUUU	21	3	IPR008042,Retrotransposon, Pao,domain-containing
301	CUUUUUAAAAUAUCCUUAGCU	21	3	IPR008042,Retrotransposon, Pao,domain-containing
302	AGAUUCGUACGAGCUAACUUCU	22	3	IPR008042,Retrotransposon, Pao,domain-containing
303	CAAUUUCUGCAUAUCCUUUUUU	22	3	IPR008042,Retrotransposon, Pao,domain-containing
304	AAACCUAGCUAAGUCCUCA	19	3	IPR008042,Retrotransposon, Pao,domain-containing
305	AGCUGUUUUAACGUCACGACUUA	23	3	IPR008042,Retrotransposon, Pao,domain-containing
306	AGAAACAACGUUCUGAACUCA	21	3	IPR008042,Retrotransposon, Pao,domain-containing
307	GAACACGGGCAUAUUCUAUU	20	3	IPR008042,Retrotransposon, Pao,domain-containing
308	CAGAUUCGUACGAGCUAACU	20	3	IPR008042,Retrotransposon, Pao,domain-containing
309	AGAGUACUUUCAAUUUCUGAU	21	3	IPR008042,Retrotransposon, Pao,domain-containing
310	AUAAUCGGCAUAACCUUUU	19	3	IPR008042,Retrotransposon, Pao,domain-containing
311	UAGACUUCUCCAUGAUUCUGU	21	3	IPR008042,Retrotransposon, Pao,domain-containing
312	AGGCAAACUGGGAACAGCAUUU	22	3	IPR008042,Retrotransposon, Pao,domain-containing
313	UUCAGACGAUGCAAACAAUUU	21	3	IPR008042,Retrotransposon, Pao,domain-containing
314	UUACCUGUGCAGAAUUGGAUA	21	3	IPR008042,Retrotransposon, Pao,domain-containing
315	AACAUAAUCGGCAUAACCUUU	21	3	IPR008042,Retrotransposon, Pao,domain-containing
316	UCCGAACACGGGCAUAUUCUCU	22	3	IPR008042,Retrotransposon, Pao,domain-containing
317	AUCAGAUUCGUACGAGCUAA	20	3	IPR008042,Retrotransposon, Pao,domain-containing
318	AAUCGGCAUAACCUUUUCUGU	21	3	IPR008042,Retrotransposon, Pao,domain-containing
319	ACGGGCAUAUUCUAUGGGUAU	21	3	IPR008042,Retrotransposon, Pao,domain-containing
320	CCGAACACGGGCAUAUUCUAUU	22	3	IPR008042,Retrotransposon, Pao,domain-containing
321	UAAUUCUGACCAAAUUUCCU	20	3	IPR008042,Retrotransposon, Pao,domain-containing
322	UCGACAAGUGGUAUGAUCGUU	21	51	IPR008042,Retrotransposon, Pao,domain-containing
323	UCGACAAGUGGUAUGAUCGUA	21	5	IPR008042,Retrotransposon, Pao,domain-containing
324	CGACAAGUGGUAUGAUCGUCU	21	3	IPR008042,Retrotransposon, Pao,domain-containing
325	AAAGCGGCAGGACUGGUGGCU	21	94	Retrovirus-related Pol polyprotein from transposon 17.6 [Includes: Protease, putative
326	AGAACUUGGCUGAAACGGGCU	21	73	Retrovirus-related Pol polyprotein from transposon 17.6 [Includes: Protease, putative
327	AUUCGACUUAGAGAAACCGGU	21	66	Retrovirus-related Pol polyprotein from transposon 17.6 [Includes: Protease, putative
328	CGAAAGCGGCAGGACUGGUGU	21	55	Retrovirus-related Pol polyprotein from transposon 17.6 [Includes: Protease, putative
329	AUGUCGUGACGCGUCUUGGCU	21	36	Retrovirus-related Pol polyprotein from transposon 17.6 [Includes: Protease, putative
330	UGUCGUGACGCGUCUUGGCAU	21	35	Retrovirus-related Pol polyprotein from transposon 17.6 [Includes: Protease, putative
331	AACUUGGCUGAAACGGGCACU	21	33	Retrovirus-related Pol polyprotein from transposon 17.6 [Includes: Protease, putative
332	AGAUAGUCGGCGGCUGGUUCU	21	27	Retrovirus-related Pol polyprotein from transposon 17.6 [Includes: Protease, putative
333	UCCCUAUCCUGAAGACCUUG	20	26	Retrovirus-related Pol polyprotein from transposon 17.6 [Includes: Protease, putative
334	AAGCGGCAGGACUGGGGGCA	20	26	Retrovirus-related Pol polyprotein from transposon 17.6 [Includes: Protease, putative
335	UAUCCUGAAGAACUUGGCUGU	21	26	Retrovirus-related Pol polyprotein from transposon 17.6 [Includes: Protease, putative
336	UAAAUGUCGUGACGCGUCUUU	21	22	Retrovirus-related Pol polyprotein from transposon 17.6 [Includes: Protease, putative
337	UGAAGACCUUGGCUGAAACG	20	19	Retrovirus-related Pol polyprotein from transposon 17.6 [Includes: Protease, putative
338	AGACAGCGAGGGUAGUGCACUU	22	18	Retrovirus-related Pol polyprotein from transposon 17.6 [Includes: Protease, putative
339	AUUCGACUUAGAGAAACCGGA	21	17	Retrovirus-related Pol polyprotein from transposon 17.6 [Includes: Protease, putative
340	UCAUCAUCUGGCUGAAGCAUA	21	15	Retrovirus-related Pol polyprotein from transposon 17.6 [Includes: Protease, putative
341	AGAACUUGGCUGAAACGGGCUC	22	14	Retrovirus-related Pol polyprotein from transposon 17.6 [Includes: Protease, putative
342	ACGAAAGCGGCAGGACUGGUU	21	14	Retrovirus-related Pol polyprotein from transposon 17.6 [Includes: Protease, putative
343	AGACAGCGAGGGUAGUGCACU	21	13	Retrovirus-related Pol polyprotein from transposon 17.6 [Includes: Protease, putative
344	GAAGAACUUGGCUGAAACGGU	21	12	Retrovirus-related Pol polyprotein from transposon 17.6 [Includes: Protease, putative
345	CUGAAACGGGCACAGAUCAUUA	22	12	Retrovirus-related Pol polyprotein from transposon 17.6 [Includes: Protease, putative
346	AGAUAGUCGGCGGCUGAUUC	20	11	Retrovirus-related Pol polyprotein from transposon 17.6 [Includes: Protease, putative
347	GUAGUUCAUGCAGAUAGUCGUU	22	10	Retrovirus-related Pol polyprotein from transposon 17.6 [Includes: Protease, putative
348	UGAAACGGGCACAGAUCAUUUUU	23	10	Retrovirus-related Pol polyprotein from transposon 17.6 [Includes: Protease, putative
349	UAGUUCAUGCAGAUAGUCGGA	21	10	Retrovirus-related Pol polyprotein from transposon 17.6 [Includes: Protease, putative
350	AGAAACCGGUGGCCGUAGCU	20	9	Retrovirus-related Pol polyprotein from transposon 17.6 [Includes: Protease, putative
351	UGGCUGAAACGGGCACAGAUUUU	23	9	Retrovirus-related Pol polyprotein from transposon 17.6 [Includes: Protease, putative
352	UCUCGUAUCGCCACAGACAGU	21	9	Retrovirus-related Pol polyprotein from transposon 17.6 [Includes: Protease, putative
353	ACAGCGAGGGUAGUGCACGUU	21	9	Retrovirus-related Pol polyprotein from transposon 17.6 [Includes: Protease, putative
354	UAGUUCAUGCAGAUAGUCGGUU	22	9	Retrovirus-related Pol polyprotein from transposon 17.6 [Includes: Protease, putative
355	UCAUCAUCUGGCUGAAGCAUUU	22	8	Retrovirus-related Pol polyprotein from transposon 17.6 [Includes: Protease, putative
356	AAGCGGCAGGACUGGCGGCA	20	8	Retrovirus-related Pol polyprotein from transposon 17.6 [Includes: Protease, putative
357	GGCCUUCGGGUGAGGACGGG	20	8	Retrovirus-related Pol polyprotein from transposon 17.6 [Includes: Protease, putative
358	GUAGUUCAUGCAGAUAGUCGU	21	8	Retrovirus-related Pol polyprotein from transposon 17.6 [Includes: Protease, putative
359	CUGAAACGGGCACAGAUCAUUC	22	8	Retrovirus-related Pol polyprotein from transposon 17.6 [Includes: Protease, putative
360	ACAGCGAGGGUAGUGCACGUUA	22	8	Retrovirus-related Pol polyprotein from transposon 17.6 [Includes: Protease, putative
361	AAGAACUUGGCUGAAACGGGU	21	7	Retrovirus-related Pol polyprotein from transposon 17.6 [Includes: Protease, putative
362	UCCUGAAGACCUUGGCUGAA	20	7	Retrovirus-related Pol polyprotein from transposon 17.6 [Includes: Protease, putative
363	UGAAACGGGCACAGAUCAUUUU	22	7	Retrovirus-related Pol polyprotein from transposon 17.6 [Includes: Protease, putative
364	AUCCUGAAGACCUUGGCUGA	20	6	Retrovirus-related Pol polyprotein from transposon 17.6 [Includes: Protease, putative
365	UGAAGAACUUGGCUGAAACGU	21	6	Retrovirus-related Pol polyprotein from transposon 17.6 [Includes: Protease, putative
366	AAGCGGCAGGACUGGUGGCC	20	6	Retrovirus-related Pol polyprotein from transposon 17.6 [Includes: Protease, putative
367	ACAGACAGCGAGGGUAGUGCU	21	6	Retrovirus-related Pol polyprotein from transposon 17.6 [Includes: Protease, putative
368	UAUCCUGAAGACCUUGGCUG	20	5	Retrovirus-related Pol polyprotein from transposon 17.6 [Includes: Protease, putative
369	AGCCUUCGGGUGAGGACGGA	20	5	Retrovirus-related Pol polyprotein from transposon 17.6 [Includes: Protease, putative
370	CUGAAACGGGCACAGAUCAUUUUU	24	5	Retrovirus-related Pol polyprotein from transposon 17.6 [Includes: Protease, putative
371	GAAGCCAGGUAGCGUAGUUCU	21	5	Retrovirus-related Pol polyprotein from transposon 17.6 [Includes: Protease, putative
372	UGAAACGGGCACAGAUCAUUUUUU	24	5	Retrovirus-related Pol polyprotein from transposon 17.6 [Includes: Protease, putative
373	UGAAGCCAGGUAGCGUAGUUCU	22	5	Retrovirus-related Pol polyprotein from transposon 17.6 [Includes: Protease, putative
374	UAUCCUGAAGAACUCGGCUG	20	5	Retrovirus-related Pol polyprotein from transposon 17.6 [Includes: Protease, putative
375	AUCCUGAAGAACUUGGCUGAU	21	5	Retrovirus-related Pol polyprotein from transposon 17.6 [Includes: Protease, putative
376	AUCAUCAUCUGGCUGAAGCAUA	22	5	Retrovirus-related Pol polyprotein from transposon 17.6 [Includes: Protease, putative
377	GAAGACCUUGGCUGAAACGG	20	5	Retrovirus-related Pol polyprotein from transposon 17.6 [Includes: Protease, putative
378	UGAAGCCAGGUAGCGUAGUUU	21	5	Retrovirus-related Pol polyprotein from transposon 17.6 [Includes: Protease, putative
379	ACCUUGGCUGAAACGGGCAC	20	4	Retrovirus-related Pol polyprotein from transposon 17.6 [Includes: Protease, putative
380	UAAAUGUCGUGACGCGUCUUA	21	4	Retrovirus-related Pol polyprotein from transposon 17.6 [Includes: Protease, putative
381	AUUCGACUUAGAGAAACCGGCU	22	4	Retrovirus-related Pol polyprotein from transposon 17.6 [Includes: Protease, putative
382	CGAAAGCGGCAGGACUGGUGA	21	4	Retrovirus-related Pol polyprotein from transposon 17.6 [Includes: Protease, putative
383	UUAAAUGUCGUGACGCGUCUUU	22	4	Retrovirus-related Pol polyprotein from transposon 17.6 [Includes: Protease, putative
384	CUUCUCGUAUCGCCACAGACUUU	23	4	Retrovirus-related Pol polyprotein from transposon 17.6 [Includes: Protease, putative
385	AAGCGGCAGGACUGGUGGCAA	21	4	Retrovirus-related Pol polyprotein from transposon 17.6 [Includes: Protease, putative
386	GUCGUGACGCGUCUUGGCAU	20	4	Retrovirus-related Pol polyprotein from transposon 17.6 [Includes: Protease, putative
387	UCCAAAACACUCGUCCAGGAUU	22	4	Retrovirus-related Pol polyprotein from transposon 17.6 [Includes: Protease, putative
388	AAAUGUCGUGACGCGUCUUGU	21	4	Retrovirus-related Pol polyprotein from transposon 17.6 [Includes: Protease, putative
389	UAGGUCCCUAUCCUGAAGACUUU	23	4	Retrovirus-related Pol polyprotein from transposon 17.6 [Includes: Protease, putative
390	UUGCCGUUGUUGCCUAUCCAUU	22	4	Retrovirus-related Pol polyprotein from transposon 17.6 [Includes: Protease, putative
391	GUAGUUCAUGCAGAUAGCCG	20	3	Retrovirus-related Pol polyprotein from transposon 17.6 [Includes: Protease, putative
392	AAGCCAGGUAGCGUAGUUCAUU	22	3	Retrovirus-related Pol polyprotein from transposon 17.6 [Includes: Protease, putative
393	AAGAACUUGGCUGAAACGGGCU	22	3	Retrovirus-related Pol polyprotein from transposon 17.6 [Includes: Protease, putative
394	AGCUGUAGUUGCAGGUCCCUUU	22	3	Retrovirus-related Pol polyprotein from transposon 17.6 [Includes: Protease, putative
395	UGCCUUAAAUGUCGUGACGCA	21	3	Retrovirus-related Pol polyprotein from transposon 17.6 [Includes: Protease, putative
396	CCUUGGCUGAAACGGGCACA	20	3	Retrovirus-related Pol polyprotein from transposon 17.6 [Includes: Protease, putative
397	UAGCUGUAGUUGCAGGUUCC	20	3	Retrovirus-related Pol polyprotein from transposon 17.6 [Includes: Protease, putative
398	CUGAAACGGGCACAGAUCAUUUA	23	3	Retrovirus-related Pol polyprotein from transposon 17.6 [Includes: Protease, putative
399	AGCUGUAGUUGCAGGUCCCUU	21	3	Retrovirus-related Pol polyprotein from transposon 17.6 [Includes: Protease, putative
400	AAGCGGCAGGACUGGUCGCA	20	3	Retrovirus-related Pol polyprotein from transposon 17.6 [Includes: Protease, putative
401	GUAGCUGUAGUUGCAGGUCCU	21	3	Retrovirus-related Pol polyprotein from transposon 17.6 [Includes: Protease, putative
402	GACCUUGGCUGAAACGGGCA	20	3	Retrovirus-related Pol polyprotein from transposon 17.6 [Includes: Protease, putative
403	CAGCGAGGGUAGUGCACGUGU	21	3	Retrovirus-related Pol polyprotein from transposon 17.6 [Includes: Protease, putative
404	UCCUGAAGACCUUGGCUGAAUU	22	3	Retrovirus-related Pol polyprotein from transposon 17.6 [Includes: Protease, putative
405	ACGUGAAGCCAGGUAGCGUAUUU	23	3	Retrovirus-related Pol polyprotein from transposon 17.6 [Includes: Protease, putative
406	UAUCCUGAAGAACUUGGCUGAU	22	3	Retrovirus-related Pol polyprotein from transposon 17.6 [Includes: Protease, putative
407	GUAGUUCAUGCAGAGAGUCG	20	3	Retrovirus-related Pol polyprotein from transposon 17.6 [Includes: Protease, putative
408	AAGCGGCAGGACUGGUGGCU	20	3	Retrovirus-related Pol polyprotein from transposon 17.6 [Includes: Protease, putative
409	AUCCUGAAGAACUUGGCUGC	20	3	Retrovirus-related Pol polyprotein from transposon 17.6 [Includes: Protease, putative
410	AAGCGGCAGGACUGGUGGGA	20	3	Retrovirus-related Pol polyprotein from transposon 17.6 [Includes: Protease, putative
411	AAAGCGGCAGGACUGGUGGCC	21	3	Retrovirus-related Pol polyprotein from transposon 17.6 [Includes: Protease, putative
412	GUAGCUGUAGUUGCAGGUCCUU	22	3	Retrovirus-related Pol polyprotein from transposon 17.6 [Includes: Protease, putative
413	GUCCCUAUCCUGAAGACCUU	20	3	Retrovirus-related Pol polyprotein from transposon 17.6 [Includes: Protease, putative
414	AAAGCGGCAGGACUGGGGGC	20	3	Retrovirus-related Pol polyprotein from transposon 17.6 [Includes: Protease, putative
415	GAAGAACUUGGCUGAAACGGA	21	3	Retrovirus-related Pol polyprotein from transposon 17.6 [Includes: Protease, putative
416	UUUUAAAUCGUCAACAACAU	20	40	IPR008042,Retrotransposon, Pao,domain-containing
417	UGGGUAAUUUUAAAUCGUCA	20	27	IPR008042,Retrotransposon, Pao,domain-containing
418	AAACCGGAGAUUCGAAGGCA	20	27	IPR008042,Retrotransposon, Pao,domain-containing
419	AAACCGGAGAUUCGAAGGCAUU	22	14	IPR008042,Retrotransposon, Pao,domain-containing
420	UUUAAAUCGUCAACAACAUC	20	11	IPR008042,Retrotransposon, Pao,domain-containing
421	AUUUUAAAUCGUCAACAACA	20	10	IPR008042,Retrotransposon, Pao,domain-containing
422	GGGUAAUUUUAAAUCGUCAA	20	9	IPR008042,Retrotransposon, Pao,domain-containing
423	GUAAUUUUAAAUCGUCAACA	20	8	IPR008042,Retrotransposon, Pao,domain-containing
424	UUUAAAUCGUCAACAACAU	19	7	IPR008042,Retrotransposon, Pao,domain-containing
425	UAAUUUUAAAUCGUCAACAA	20	6	IPR008042,Retrotransposon, Pao,domain-containing
426	AUGGGUAAUUUUAAAUCGUC	20	6	IPR008042,Retrotransposon, Pao,domain-containing
427	ACCGGAGAUUCGAAGGCAGCU	21	5	IPR008042,Retrotransposon, Pao,domain-containing
428	AUGUCGAGUCAGAGUCGCUAU	21	4	IPR008042,Retrotransposon, Pao,domain-containing
429	UUUUAAAUCGUCAACAACA	19	3	IPR008042,Retrotransposon, Pao,domain-containing
430	GGGUAAUUUUAAAUCGUCA	19	3	IPR008042,Retrotransposon, Pao,domain-containing
431	UAAUUUUAAAUCGUCAACAAUU	22	3	IPR008042,Retrotransposon, Pao,domain-containing
432	AAUUUUAAAUCGUCAACAACA	21	3	IPR008042,Retrotransposon, Pao,domain-containing
433	AAACCGGAGAUUCGAAGGCAUA	22	3	IPR008042,Retrotransposon, Pao,domain-containing
434	CCAUUACGGCUACUCUUUCU	20	22	IPR008042,Retrotransposon, Pao,domain-containing
435	UCCAUGAUUCUGAGCGCGGUUUU	23	21	IPR008042,Retrotransposon, Pao,domain-containing
436	ACGGCUACUCUUUCUUGUCU	20	16	IPR008042,Retrotransposon, Pao,domain-containing
437	UCCAUGAUUCUGAGCGCGGUUU	22	15	IPR008042,Retrotransposon, Pao,domain-containing
438	AUGAUUCUGAGCGCGGUUCUUU	22	14	IPR008042,Retrotransposon, Pao,domain-containing
439	AUUACGGCUACUCUUUCUUG	20	12	IPR008042,Retrotransposon, Pao,domain-containing
440	UACGGCUACUCUUUCUUGUCU	21	10	IPR008042,Retrotransposon, Pao,domain-containing
441	AGGUGAACUGUCAUGCGAAAUUU	23	9	IPR008042,Retrotransposon, Pao,domain-containing
442	UGAUUCUGAGCGCGGUUCUAUU	22	9	IPR008042,Retrotransposon, Pao,domain-containing
443	CGGCUACUCUUUCUUGUCUA	20	7	IPR008042,Retrotransposon, Pao,domain-containing
444	UCCAUGAUUCUGAGCGCGGUUAU	23	7	IPR008042,Retrotransposon, Pao,domain-containing
445	CUCCAUGAUUCUGAGCGCGGUUU	23	6	IPR008042,Retrotransposon, Pao,domain-containing
446	UACGGCUACUCUUUCUUGUC	20	5	IPR008042,Retrotransposon, Pao,domain-containing
447	UACGGCUACUCUUUCUUGUCUUU	23	5	IPR008042,Retrotransposon, Pao,domain-containing
448	AGACUUCUCCAUGAUUCUGA	20	5	IPR008042,Retrotransposon, Pao,domain-containing
449	CAUUACGGCUACUCUUUCUU	20	5	IPR008042,Retrotransposon, Pao,domain-containing
450	AUUACGGCUACUCUUUCUUGU	21	4	IPR008042,Retrotransposon, Pao,domain-containing
451	CUCCAUGAUUCUGAGCGCGGAU	22	4	IPR008042,Retrotransposon, Pao,domain-containing
452	UGAACUGUCAUGCGAAAUUCUUU	23	4	IPR008042,Retrotransposon, Pao,domain-containing
453	CCAUGAUUCUGAGCGCGGUA	20	4	IPR008042,Retrotransposon, Pao,domain-containing
454	CAUGAUUCUGAGCGCGGUUCUU	22	4	IPR008042,Retrotransposon, Pao,domain-containing
455	UAUCCGUCCAUGCUAACUGUU	21	3	IPR008042,Retrotransposon, Pao,domain-containing
456	AAGGUAGCCGGAGCAUUCGUUU	22	20	Calcium-dependent secretion activator (dCAPS), putative
457	AAGGUAGCCGGAGCAUUCUUU	21	19	Calcium-dependent secretion activator (dCAPS), putative
458	UAGCCGGAGCAUUCGUUAACU	21	9	Calcium-dependent secretion activator (dCAPS), putative
459	GAAAGGUAGCCGGAGCAUUCUUU	23	8	Calcium-dependent secretion activator (dCAPS), putative
460	AAAGGUAGCCGGAGCAUUCUUU	22	7	Calcium-dependent secretion activator (dCAPS), putative
461	UUGAAAGGUAGCCGGAGCAUUU	22	7	Calcium-dependent secretion activator (dCAPS), putative
462	AAAGGUAGCCGGAGCAUUCGUUU	23	6	Calcium-dependent secretion activator (dCAPS), putative
463	AAAGGUAGCCGGAGCAUUCU	20	6	Calcium-dependent secretion activator (dCAPS), putative
464	UCUUUGAAAGGUAGCCGGAGU	21	5	Calcium-dependent secretion activator (dCAPS), putative
465	CUUUGAAAGGUAGCCGGAGCU	21	4	Calcium-dependent secretion activator (dCAPS), putative
466	UAGCCGGAGCAUUCGUUAACUU	22	3	Calcium-dependent secretion activator (dCAPS), putative
467	AAGGUAGCCGGAGCAUUCUU	20	3	Calcium-dependent secretion activator (dCAPS), putative
468	GUAGCCGGAGCAUUCGUUAA	20	3	Calcium-dependent secretion activator (dCAPS), putative
469	AGGAAACUGCGAAUGUCUUC	20	80	Calcium-dependent secretion activator (dCAPS), putative
470	AUGGCACGUGUCUUUUCGUUUU	22	4	Calcium-dependent secretion activator (dCAPS), putative
471	UUAACAAUGGCACGUGUCUU	20	3	Calcium-dependent secretion activator (dCAPS), putative
472	ACUGAAUGUUGCUGGACGUCU	21	51	similar to Uncharacterized protein F44E2.2, putative
473	AGUUGUUAUAUUCUGGUCGUUUUU	24	35	similar to Uncharacterized protein F44E2.2, putative
474	ACGGAAUCGAUUGUGACCAC	20	34	similar to Uncharacterized protein F44E2.2, putative
475	ACUGAAUGUUGCUGGACGUCUUU	23	33	similar to Uncharacterized protein F44E2.2, putative
476	UUGUUAUAUUCUGGUCGUCU	20	31	similar to Uncharacterized protein F44E2.2, putative
477	UACGGAAUCGAUUGUGACCA	20	30	similar to Uncharacterized protein F44E2.2, putative
478	UCUGGUGACGCGAUACAAAUUU	22	29	similar to Uncharacterized protein F44E2.2, putative
479	AGUUGUUAUAUUCUGGUCGU	20	23	similar to Uncharacterized protein F44E2.2, putative
480	UUCUGGUGACGCGAUACAAAUUU	23	22	similar to Uncharacterized protein F44E2.2, putative
481	UGAAUGUUGCUGGACGUCUGUUU	23	20	similar to Uncharacterized protein F44E2.2, putative
482	AGUUGUUAUAUUCUGGUCGUUUU	23	19	similar to Uncharacterized protein F44E2.2, putative
483	UGAAUGUUGCUGGACGUCUG	20	17	similar to Uncharacterized protein F44E2.2, putative
484	UACGGAAUCGAUUGUGACCAUU	22	16	similar to Uncharacterized protein F44E2.2, putative
485	AUGACUCACCUGGAUUACGG	20	14	similar to Uncharacterized protein F44E2.2, putative
486	AAGCAGCAUAAUCGGACGAAUUU	23	13	similar to Uncharacterized protein F44E2.2, putative
487	UUCGAAGCAGAUGUUCUCUUUU	22	12	similar to Uncharacterized protein F44E2.2, putative
488	UCCAAGCAGCAUAAUCGGACU	21	12	similar to Uncharacterized protein F44E2.2, putative
489	UGUUCGAAGCAGAUGUUCUCU	21	12	similar to Uncharacterized protein F44E2.2, putative
490	UCGAAGCAGAUGUUCUCUUA	20	11	similar to Uncharacterized protein F44E2.2, putative
491	AUUACGGAAUCGAUUGUGAC	20	11	similar to Uncharacterized protein F44E2.2, putative
492	CGGGAAAAGCUUGUACUGCAU	21	11	similar to Uncharacterized protein F44E2.2, putative
493	ACUGAAUGUUGCUGGACGUCUUUU	24	11	similar to Uncharacterized protein F44E2.2, putative
494	GAAGCAGAUGUUCUCUUAGU	20	11	similar to Uncharacterized protein F44E2.2, putative
495	UCACCUGGAUUACGGAAUCG	20	10	similar to Uncharacterized protein F44E2.2, putative
496	UACGGAAUCGAUUGUGACCAUUU	23	10	similar to Uncharacterized protein F44E2.2, putative
497	ACCUGGAUUACGGAAUCGAUUUUU	24	7	similar to Uncharacterized protein F44E2.2, putative
498	AUGCAAAUCGGGAAAAGCUU	20	7	similar to Uncharacterized protein F44E2.2, putative
499	AUGCCCCAGUCCUUCAACACU	21	7	similar to Uncharacterized protein F44E2.2, putative
500	UCUCUUCAAUUCGGCGGGGU	20	7	similar to Uncharacterized protein F44E2.2, putative
501	AGGUUUCUGGUGACGCGAUAU	21	7	similar to Uncharacterized protein F44E2.2, putative
502	AAGCAGCAUAAUCGGACGAAUUUU	24	6	similar to Uncharacterized protein F44E2.2, putative
503	AUCACUGAAUGUUGCUGGACUUU	23	6	similar to Uncharacterized protein F44E2.2, putative
504	AGUUGUUAUAUUCUGGUCGUUUUUU	25	6	similar to Uncharacterized protein F44E2.2, putative
505	ACUCACCUGGAUUACGGAAU	20	6	similar to Uncharacterized protein F44E2.2, putative
506	AUGCAAAUCGGGAAAAGCU	19	5	similar to Uncharacterized protein F44E2.2, putative
507	CAGUUGUUAUAUUCUGGUCGUUU	23	5	similar to Uncharacterized protein F44E2.2, putative
508	AUGACUCACCUGGAUUACGGUUU	23	5	similar to Uncharacterized protein F44E2.2, putative
509	UGGUCGUCUGUUCCACGUCC	20	5	similar to Uncharacterized protein F44E2.2, putative
510	UUCGAAGCAGAUGUUCUCUU	20	5	similar to Uncharacterized protein F44E2.2, putative
511	UCCACGUCCAGUUUGACCGC	20	4	similar to Uncharacterized protein F44E2.2, putative
512	UCGGGAAAAGCUUGUACUGC	20	4	similar to Uncharacterized protein F44E2.2, putative
513	UUUCUGGUGACGCGAUACAAUUU	23	4	similar to Uncharacterized protein F44E2.2, putative
514	UUAUAUUCUGGUCGUCUGUUC	21	4	similar to Uncharacterized protein F44E2.2, putative
515	AGCAGAUGUUCUCUUAGUUGUU	22	4	similar to Uncharacterized protein F44E2.2, putative
516	GACUCACCUGGAUUACGGAA	20	4	similar to Uncharacterized protein F44E2.2, putative
517	CCGUUCUCUUCAAUUCGGCG	20	4	similar to Uncharacterized protein F44E2.2, putative
518	UCACUGAAUGUUGCUGGACG	20	4	similar to Uncharacterized protein F44E2.2, putative
519	UUCGAAGCAGAUGUUCUCU	19	4	similar to Uncharacterized protein F44E2.2, putative
520	GUUUUGUGAAUGUUUAUCUG	20	4	similar to Uncharacterized protein F44E2.2, putative
521	CGGGAAAAGCUUGUACUGCAUU	22	4	similar to Uncharacterized protein F44E2.2, putative
522	ACGGAAUCGAUUGUGACCA	19	4	similar to Uncharacterized protein F44E2.2, putative
523	UUUGAGGCAAAGGAUUGCUUUU	22	4	similar to Uncharacterized protein F44E2.2, putative
524	AAACCUCCUACAAUAGAUAC	20	4	similar to Uncharacterized protein F44E2.2, putative
525	AGUUGUUAUAUUCUGGUCGUUA	22	4	similar to Uncharacterized protein F44E2.2, putative
526	AAAGCAUCCAGGUACUUUAU	20	4	similar to Uncharacterized protein F44E2.2, putative
527	AGUUUUGAGGCAAAGGAUUG	20	4	similar to Uncharacterized protein F44E2.2, putative
528	GUUGUUAUAUUCUGGUCGUCU	21	3	similar to Uncharacterized protein F44E2.2, putative
529	AAAGCUUGUACUGCAAUUUGUUUU	24	3	similar to Uncharacterized protein F44E2.2, putative
530	CUGAAUGUUGCUGGACGUCUUU	22	3	similar to Uncharacterized protein F44E2.2, putative
531	UGUUCGAAGCAGAUGUUCUC	20	3	similar to Uncharacterized protein F44E2.2, putative
532	GUUAUAUUCUGGUCGUCUGU	20	3	similar to Uncharacterized protein F44E2.2, putative
533	CGUUCUCUUCAAUUCGGCGGC	21	3	similar to Uncharacterized protein F44E2.2, putative
534	CCGAGGCAUGCAAAUCAGGAU	21	3	similar to Uncharacterized protein F44E2.2, putative
535	UGACUCACCUGGAUUACGGA	20	3	similar to Uncharacterized protein F44E2.2, putative
536	AGUUUUGAGGCAAAGGAUUGUUU	23	3	similar to Uncharacterized protein F44E2.2, putative
537	UGAAUGUUGCUGGACGUCU	19	3	similar to Uncharacterized protein F44E2.2, putative
538	UUCCAAGCAGCAUAAUCGGAU	21	3	similar to Uncharacterized protein F44E2.2, putative
539	AUAUUCUGGUCGUCUGUUCC	20	3	similar to Uncharacterized protein F44E2.2, putative
540	UGACUCACCUGGAUUACGGAUUU	23	3	similar to Uncharacterized protein F44E2.2, putative
541	UGACGCGAUACAAAUUGCAU	20	3	similar to Uncharacterized protein F44E2.2, putative
542	UCUUCAAUUCGGCGGUGUUAU	21	3	similar to Uncharacterized protein F44E2.2, putative
543	UGGAUUACGGAAUCGAUUGU	20	3	similar to Uncharacterized protein F44E2.2, putative
544	GAUACAUUCCAUCUGACGACU	21	3	similar to Uncharacterized protein F44E2.2, putative
545	UCUUCAAUUCGGCGGGGUUA	20	3	similar to Uncharacterized protein F44E2.2, putative
546	UUGACCGCCCACGACUAAUA	20	3	similar to Uncharacterized protein F44E2.2, putative
547	UUAUAUUCUGGUCGUCUGUU	20	3	similar to Uncharacterized protein F44E2.2, putative
548	CGAAGCAGAUGUUCUCUUAG	20	3	similar to Uncharacterized protein F44E2.2, putative
549	CUGAAUGUUGCUGGACGUCU	20	3	similar to Uncharacterized protein F44E2.2, putative
550	CGAAGCAGAUGUUCUCUUA	19	3	similar to Uncharacterized protein F44E2.2, putative
551	CGAUGGUGUUCGAAGCAGAUUU	22	3	similar to Uncharacterized protein F44E2.2, putative
552	AAAAGCUUGUACUGCAAUUUUU	22	3	similar to Uncharacterized protein F44E2.2, putative
553	UAAGGAGAAACAUUCGUCUA	20	3	similar to Uncharacterized protein F44E2.2, putative
554	AAAUUUCCAAGCAGCAUAAUUU	22	3	similar to Uncharacterized protein F44E2.2, putative
555	UACGGAUGUACGGUACGUAU	20	60	similar to Uncharacterized protein F44E2.2, putative
556	GAUGUACGGUACGUAUUCUAU	21	55	similar to Uncharacterized protein F44E2.2, putative
557	UGACGAUCGUACAUGUCUUU	20	51	similar to Uncharacterized protein F44E2.2, putative
558	UACCCAGUAGAUAAUGACGGU	21	39	similar to Uncharacterized protein F44E2.2, putative
559	CGGAUGUACGGUACGUAUUCU	21	34	similar to Uncharacterized protein F44E2.2, putative
560	UACGGAUGUACGGUACGUAUU	21	30	similar to Uncharacterized protein F44E2.2, putative
561	CCCAGUAGAUAAUGACGGAAUU	22	29	similar to Uncharacterized protein F44E2.2, putative
562	CGCGUUGUGGAAUACCGUGCU	21	26	similar to Uncharacterized protein F44E2.2, putative
563	GAGAGUACGGAUGUACGGUA	20	24	similar to Uncharacterized protein F44E2.2, putative
564	UACGUAUUCUAGUUCUUCGUUU	22	24	similar to Uncharacterized protein F44E2.2, putative
565	AGUACGGAUGUACGGUACGU	20	22	similar to Uncharacterized protein F44E2.2, putative
566	UUCGUAUGGUAGCAAAGGCGU	21	22	similar to Uncharacterized protein F44E2.2, putative
567	UUUCCUUUUUUUGUCGUCGUUU	22	19	similar to Uncharacterized protein F44E2.2, putative
568	GGAUGUACGGUACGUAUUCU	20	19	similar to Uncharacterized protein F44E2.2, putative
569	GCGUUGUGGAAUACCGUGCU	20	17	similar to Uncharacterized protein F44E2.2, putative
570	UGGGUCUUUACAUGCGGUACUUU	23	17	similar to Uncharacterized protein F44E2.2, putative
571	UACCCAGUAGAUAAUGACGGAU	22	16	similar to Uncharacterized protein F44E2.2, putative
572	GGUAGCAAAGGCGACUGUAUUU	22	16	similar to Uncharacterized protein F44E2.2, putative
573	ACCCAGUAGAUAAUGACGGAU	21	15	similar to Uncharacterized protein F44E2.2, putative
574	AGUACGGAUGUACGGUACGUUA	22	15	similar to Uncharacterized protein F44E2.2, putative
575	UGCAGCAACGGUAUCUGUGG	20	15	similar to Uncharacterized protein F44E2.2, putative
576	UAGCAAAGGCGACUGUAUCUU	21	14	similar to Uncharacterized protein F44E2.2, putative
577	CGCGUUGUGGAAUACCGUGCUU	22	14	similar to Uncharacterized protein F44E2.2, putative
578	UACGUAUUCUAGUUCUUCGUU	21	14	similar to Uncharacterized protein F44E2.2, putative
579	UGCGGUACUAUAAGCAGGGG	20	13	similar to Uncharacterized protein F44E2.2, putative
580	UACCCAGUAGAUAAUGACGGUA	22	13	similar to Uncharacterized protein F44E2.2, putative
581	UCCGGUAGGCUAACAUGCAU	20	12	similar to Uncharacterized protein F44E2.2, putative
582	AUUUCCUUUUUUUGUCGUCG	20	12	similar to Uncharacterized protein F44E2.2, putative
583	UUUCCUUUUUUUGUCGUCGU	20	12	similar to Uncharacterized protein F44E2.2, putative
584	UCCUUUUUUUGUCGUCGUCA	20	12	similar to Uncharacterized protein F44E2.2, putative
585	GAUGUACGGUACGUAUUCU	19	12	similar to Uncharacterized protein F44E2.2, putative
586	AGAAUUGCAGCAACGGUAUCU	21	12	similar to Uncharacterized protein F44E2.2, putative
587	AUUCCUAAUAACUUGCAUAU	20	10	similar to Uncharacterized protein F44E2.2, putative
588	ACGGAUGUACGGUACGUAUU	20	10	similar to Uncharacterized protein F44E2.2, putative
589	UUCGUAUGGUAGCAAAGGCGAU	22	9	similar to Uncharacterized protein F44E2.2, putative
590	CGGAUGUACGGUACGUAUUC	20	9	similar to Uncharacterized protein F44E2.2, putative
591	UACUUGCGGUACUAUAAGCAUU	22	9	similar to Uncharacterized protein F44E2.2, putative
592	CCCAGUAGAUAAUGACGGAAU	21	9	similar to Uncharacterized protein F44E2.2, putative
593	CUUCGUAUGGUAGCAAAGGCU	21	9	similar to Uncharacterized protein F44E2.2, putative
594	AGUACGGAUGUACGGUACGUUUUU	24	8	similar to Uncharacterized protein F44E2.2, putative
595	AGUACGGAUGUACGGUACGUAU	22	7	similar to Uncharacterized protein F44E2.2, putative
596	CGCGUUGUGGAAUACCGUGC	20	7	similar to Uncharacterized protein F44E2.2, putative
597	UGUGGAAUACCGUGCUUCGCUUU	23	7	similar to Uncharacterized protein F44E2.2, putative
598	UGCCGUACUCAGAAUUGCAG	20	7	similar to Uncharacterized protein F44E2.2, putative
599	ACGGAUGUACGGUACGUAUUUUUU	24	6	similar to Uncharacterized protein F44E2.2, putative
600	CUCUGUUGCCGUACUCAGAA	20	6	similar to Uncharacterized protein F44E2.2, putative
601	CCUUUUUUUGUCGUCGUCAA	20	6	similar to Uncharacterized protein F44E2.2, putative
602	GCGGUACUAUAAGCAGGGGU	20	6	similar to Uncharacterized protein F44E2.2, putative
603	AGCAAAGGCGACUGUAUCUCA	21	6	similar to Uncharacterized protein F44E2.2, putative
604	UCCGGUAGGCUAACAUGCAUU	21	6	similar to Uncharacterized protein F44E2.2, putative
605	GCGAGAAAGAGCAUCUGCAU	20	6	similar to Uncharacterized protein F44E2.2, putative
606	AGAAAGAGCAUCUGCAUUUGU	21	6	similar to Uncharacterized protein F44E2.2, putative
607	UUCCUUUUUUUGUCGUCGUC	20	6	similar to Uncharacterized protein F44E2.2, putative
608	UCCUUUUUUUGUCGUCGUCAUU	22	6	similar to Uncharacterized protein F44E2.2, putative
609	GUAGCAAAGGCGACUGUAUCA	21	6	similar to Uncharacterized protein F44E2.2, putative
610	UUGCCGUACUCAGAAUUGCAUU	22	6	similar to Uncharacterized protein F44E2.2, putative
611	UUUCUUUUUUUUGUCGUCGUU	21	6	similar to Uncharacterized protein F44E2.2, putative
612	AUUUCCUUUUUUUGUCGUCGU	21	5	similar to Uncharacterized protein F44E2.2, putative
613	GAUUUCCUUUUUUUGUCGUCUUU	23	5	similar to Uncharacterized protein F44E2.2, putative
614	UGGCGUACGCAAUAACUCUCA	21	5	similar to Uncharacterized protein F44E2.2, putative
615	UGUACGGUACGUAUUCUAGUUUU	23	5	similar to Uncharacterized protein F44E2.2, putative
616	AUGUCCGGUAGGCUAACAUGUUUU	24	5	similar to Uncharacterized protein F44E2.2, putative
617	GUACGGAUGUACGGUACGUA	20	5	similar to Uncharacterized protein F44E2.2, putative
618	UGUACGGUACGUAUUCUAGUUU	22	5	similar to Uncharacterized protein F44E2.2, putative
619	CUAAUAACUUGCAUAUUUCG	20	5	similar to Uncharacterized protein F44E2.2, putative
620	UUCGUAUGGUAGCAAAGGCGAUU	23	5	similar to Uncharacterized protein F44E2.2, putative
621	CCCAGUAGAUAAUGACGGAC	20	5	similar to Uncharacterized protein F44E2.2, putative
622	UACGGAUGUACGGUACGUAUUUA	23	5	similar to Uncharacterized protein F44E2.2, putative
623	CCCAGUAGAUAAUGACGGAAA	21	5	similar to Uncharacterized protein F44E2.2, putative
624	CGCGUUGUGGAAUACCGUGCUUUU	24	5	similar to Uncharacterized protein F44E2.2, putative
625	ACGAAGCCACUGCAAUGCACU	21	5	similar to Uncharacterized protein F44E2.2, putative
626	CGCGUUGUGGAAUACCGUGCUAU	23	4	similar to Uncharacterized protein F44E2.2, putative
627	UGACGAUCGUACAUGUCUU	19	4	similar to Uncharacterized protein F44E2.2, putative
628	UGCAGCAACGGUAUCUGUGGUU	22	4	similar to Uncharacterized protein F44E2.2, putative
629	ACGCGUUGUGGAAUACCGUGUUU	23	4	similar to Uncharacterized protein F44E2.2, putative
630	AGUACGGAUGUACGGUACGUUUUUU	25	4	similar to Uncharacterized protein F44E2.2, putative
631	UGUGGAAUACCGUGCUUCGCUUUU	24	4	similar to Uncharacterized protein F44E2.2, putative
632	GUGGUGUCUGUUUGGGCGAU	20	4	similar to Uncharacterized protein F44E2.2, putative
633	CGGUAGUAUGCGUCUUCCUU	20	4	similar to Uncharacterized protein F44E2.2, putative
634	CGGAUGUACGGUACGUAUUCUU	22	4	similar to Uncharacterized protein F44E2.2, putative
635	AGAGUACGGAUGUACGGUACUUU	23	4	similar to Uncharacterized protein F44E2.2, putative
636	GCAGCAACGGUAUCUGUGGAU	21	4	similar to Uncharacterized protein F44E2.2, putative
637	AGGAAACUGCGAACGUCUUCU	21	4	similar to Uncharacterized protein F44E2.2, putative
638	AUUUCCUUUUUUUGUCGUCGUUU	23	4	similar to Uncharacterized protein F44E2.2, putative
639	CCAGUAGAUAAUGACGGAAGUU	22	3	similar to Uncharacterized protein F44E2.2, putative
640	UACGGAUGUACGGUACGUAUCU	22	3	similar to Uncharacterized protein F44E2.2, putative
641	AGCAAAGGCGACUGUAGCUC	20	3	similar to Uncharacterized protein F44E2.2, putative
642	UACUCUGGGUCUUUACGUGCU	21	3	similar to Uncharacterized protein F44E2.2, putative
643	GAGAGUACGGAUGUACGGU	19	3	similar to Uncharacterized protein F44E2.2, putative
644	UGUGGAAUACCGUGCUUCGCUU	22	3	similar to Uncharacterized protein F44E2.2, putative
645	UAUUCCUAAUAACUUGCAUA	20	3	similar to Uncharacterized protein F44E2.2, putative
646	AUGUCCGGUAGGCUAACAUGUUU	23	3	similar to Uncharacterized protein F44E2.2, putative
647	GGCUUAUCGUUCCCAUGUAA	20	3	similar to Uncharacterized protein F44E2.2, putative
648	AACAGCAUAUUCAGUUCUUCU	21	3	similar to Uncharacterized protein F44E2.2, putative
649	GGAGUACGGAUGUACGGUACU	21	3	similar to Uncharacterized protein F44E2.2, putative
650	AGAGUACGGAUGUACGGUAC	20	3	similar to Uncharacterized protein F44E2.2, putative
651	UGCAGCAACGGUAUCUGUGGAU	22	3	similar to Uncharacterized protein F44E2.2, putative
652	ACUUGCGGUACUAUAAGCAG	20	3	similar to Uncharacterized protein F44E2.2, putative
653	AGUACGGAUGUACGGUACGUUC	22	3	similar to Uncharacterized protein F44E2.2, putative
654	UCUGUUUGGGCGAUUUUAUUU	21	3	similar to Uncharacterized protein F44E2.2, putative
655	AGAAUUGCAGCAACGGUAUCUUUU	24	3	similar to Uncharacterized protein F44E2.2, putative
656	UAGCAAAGGCGACUGGAUCU	20	3	similar to Uncharacterized protein F44E2.2, putative
657	GAUGUACGGUACGUAUUCUAC	21	3	similar to Uncharacterized protein F44E2.2, putative
658	GUACGGAUGUACGGUACGUAU	21	3	similar to Uncharacterized protein F44E2.2, putative
659	UCUUUACUUGCGGUACUAUA	20	3	similar to Uncharacterized protein F44E2.2, putative
660	UGUCUGUUUGGGCGAUUUUA	20	3	similar to Uncharacterized protein F44E2.2, putative
661	GACGGAAGUGCUGUAAGAAU	20	3	similar to Uncharacterized protein F44E2.2, putative
662	GCGGUACUAUAAGCAGGGG	19	3	similar to Uncharacterized protein F44E2.2, putative
663	UACGGAUGUACGGUACGUAUUC	22	3	similar to Uncharacterized protein F44E2.2, putative
664	GAGGAACUAGCAUCAGUAUCU	21	3	similar to Uncharacterized protein F44E2.2, putative
665	GUAGCAAAGGCGACUGUAUUU	21	3	similar to Uncharacterized protein F44E2.2, putative
666	UCGUAUGGUAGCAAAGGCGAUU	22	3	similar to Uncharacterized protein F44E2.2, putative
667	AACAUGCAUUGAGGGAGCACUU	22	3	similar to Uncharacterized protein F44E2.2, putative
668	AUCUGCAGUGAUACGAUGUCU	21	3	similar to Uncharacterized protein F44E2.2, putative
669	CCCAGUAGAUAAUGACGGAU	20	3	similar to Uncharacterized protein F44E2.2, putative
670	AGGGCUUGUUCUUCGGCUUCU	21	26	similar to Uncharacterized protein F44E2.2, putative
671	UGAUCUGACAUCCGAAGACCUUU	23	13	Retrovirus-related Pol polyprotein from type-1 retrotransposable element R2, putative
672	CAUACACAUUCUUGUAGAAU	20	11	Retrovirus-related Pol polyprotein from type-1 retrotransposable element R2, putative
673	AGCCAAGGGAACAUACUAUCU	21	9	Retrovirus-related Pol polyprotein from type-1 retrotransposable element R2, putative
674	UGAUCUGACAUCCGAAGACCU	21	8	Retrovirus-related Pol polyprotein from type-1 retrotransposable element R2, putative
675	CAGCCAAGGGAACAUACUAU	20	8	Retrovirus-related Pol polyprotein from type-1 retrotransposable element R2, putative
676	AUUCUUGUAGAAUGUGAGUCUU	22	7	Retrovirus-related Pol polyprotein from type-1 retrotransposable element R2, putative
677	UGAUCUGACAUCCGAAGACCUU	22	5	Retrovirus-related Pol polyprotein from type-1 retrotransposable element R2, putative
678	AUCUGACAUCCGAAGACCCUUU	22	5	Retrovirus-related Pol polyprotein from type-1 retrotransposable element R2, putative
679	UAGCUGGUGGCUGUAUCGUUUUU	23	4	Retrovirus-related Pol polyprotein from type-1 retrotransposable element R2, putative
680	ACAGCCAAGGGAACAUACUAU	21	4	Retrovirus-related Pol polyprotein from type-1 retrotransposable element R2, putative
681	CUGAUCUGACAUCCGAAGACU	21	4	Retrovirus-related Pol polyprotein from type-1 retrotransposable element R2, putative
682	AUCCGCGCAGAUAAUGACAU	20	4	Retrovirus-related Pol polyprotein from type-1 retrotransposable element R2, putative
683	CAUAAGUGGGAGGCAGGGCU	20	4	Retrovirus-related Pol polyprotein from type-1 retrotransposable element R2, putative
684	UCCGCGCAGAUAAUGACAUC	20	4	Retrovirus-related Pol polyprotein from type-1 retrotransposable element R2, putative
685	AUCUAGGGUAUUGUAAAGGUUU	22	4	Retrovirus-related Pol polyprotein from type-1 retrotransposable element R2, putative
686	CAUACACAUUCUUGUAGAA	19	4	Retrovirus-related Pol polyprotein from type-1 retrotransposable element R2, putative
687	UGAACAGAUUGCUUGACCAUU	21	4	Retrovirus-related Pol polyprotein from type-1 retrotransposable element R2, putative
688	UUAGCGCGUCGUAAGGGUAU	20	3	Retrovirus-related Pol polyprotein from type-1 retrotransposable element R2, putative
689	CUAGGGUAUUGUAAAGGUGUU	21	3	Retrovirus-related Pol polyprotein from type-1 retrotransposable element R2, putative
690	UGGAAACUUACAAGCAAUGAUU	22	3	Retrovirus-related Pol polyprotein from type-1 retrotransposable element R2, putative
691	UACUAUCUGAAGUAGUCACC	20	3	Retrovirus-related Pol polyprotein from type-1 retrotransposable element R2, putative
692	GGAAAAACCGAGUCGUUGAA	20	3	Retrovirus-related Pol polyprotein from type-1 retrotransposable element R2, putative
693	AACUGAAAAAUCGUCGGUUAU	21	105	expressed protein
694	CCAACUGAAAAAUCGUCGGUUU	22	25	expressed protein
695	CCAACUGAAAAAUCGUCGGC	20	24	expressed protein
696	CAACUGAAAAAUCGUCGGUUU	21	23	expressed protein
697	CCAACUAAAAAAUCGUCGGU	20	13	expressed protein
698	AACUGAAAAAUCGUCGGCUA	20	12	expressed protein
699	ACUGAAAAAUCGUCGGCUAA	20	12	expressed protein
700	CAACUGAAAAAUCGUCGGCU	20	12	expressed protein
701	CCAACUGAAAAAUCGUCGGUA	21	11	expressed protein
702	ACUGAAAAAUCGUCGGUUAAU	21	10	expressed protein
703	AACUGAAAAAUCGUCGGCUAUU	22	8	expressed protein
704	ACUGAAAAAUCGUCGGUUAU	20	7	expressed protein
705	AACUGAAAAAUCGUCGGUUU	20	5	expressed protein
706	CCAACUGAAAAAUCGUCGGCU	21	4	expressed protein
707	CAACUGAAAAAUCGUCGGC	19	4	expressed protein
708	ACUGAAAAAUCGGCGGUUAA	20	4	expressed protein
709	CAACUGAAAAAUCGUCGGUUUA	22	4	expressed protein
710	AACUGAAAAAUCGUCGGUUAAU	22	3	expressed protein
711	CCAACUGAAAAAUCGUCGGUUAU	23	3	expressed protein
712	CAACUAAAAAAUCGUCGGUU	20	3	expressed protein
713	ACUGAAAAAUCGUCGGUUAAA	21	3	expressed protein
714	AAAAAUCGUCGGUUAAGCAUA	21	3	expressed protein
715	AAGACGAAAACGAGGCACAUUU	22	34	expressed protein
716	AAAAGACGAAAACGAGGCACUUUU	24	10	expressed protein
717	UAAAAGACGAAAACGAGGCAUUU	23	9	expressed protein
718	AACGAGGCACGUUGACUUUGU	21	6	expressed protein
719	CUUUUAUUACCAAAUGCACA	20	4	expressed protein
720	UGAACGGACGAUAUACUCAUUA	22	32	expressed protein
721	UAGACGGUUUGAAACAUGGA	20	31	expressed protein
722	UCACAUGAAGAUGACUGUUGU	21	19	expressed protein
723	AUCACAUGAAGAUGACUGUUU	21	18	expressed protein
724	CAUCACAUGAAGAUGACUGUUU	22	18	expressed protein
725	AGACGGUUUGAAACAUGGAG	20	11	expressed protein
726	UAGACCUAAAGAUGCGGUAA	20	10	expressed protein
727	AAUCCAUGCAUUUAGACCUAU	21	9	expressed protein
728	AGACCUAAAGAUGCGGUAAUU	21	7	expressed protein
729	UUUCGUGCAGGGAUGGUUGUUU	22	7	expressed protein
730	AUUGACAUUCAGCACUACACU	21	7	expressed protein
731	UUGACAUUCAGCACUACACGU	21	6	expressed protein
732	AUACUCAUUGACAUUCAGCAUU	22	6	expressed protein
733	UGACAUUCAGCACUACACGAU	21	5	expressed protein
734	AUUUCGUGCAGGGAUGGUUGUUU	23	4	expressed protein
735	AGACGGUUUGAAACAUGGAGAUUU	24	3	expressed protein
736	AUCAUUUUUUGCAGUAGCUGAU	22	3	expressed protein
737	AGACGGUUUGAAACAUGGA	19	3	expressed protein
738	AGGACGGCACAUGAAGUUCA	20	238	Conserved hypothetical protein
739	UCAGGACGGCACAUGAAGUUUU	22	122	Conserved hypothetical protein
740	ACGGAAUGCACAUCGGCGAAUUU	23	57	Conserved hypothetical protein
741	AACGGAAUGCACAUCGGCGA	20	46	Conserved hypothetical protein
742	CAGGACGGCACAUGAAGUUC	20	45	Conserved hypothetical protein
743	GACGGCACAUGAAGUUCACA	20	28	Conserved hypothetical protein
744	CAAGGUCAUACAUUCUCCUCU	21	25	Conserved hypothetical protein
745	UCAACGGAAUGCACAUCGGC	20	23	Conserved hypothetical protein
746	ACGGCAAGUCAGAUAAAUGAU	21	22	Conserved hypothetical protein
747	CGAACUCAAGGUCAUACAUUUUU	23	19	Conserved hypothetical protein
748	CAACGGAAUGCACAUCGGCG	20	19	Conserved hypothetical protein
749	ACGGAAUGCACAUCGGCGAA	20	16	Conserved hypothetical protein
750	UUCUUAAAGCUAUCGUCCAUU	21	16	Conserved hypothetical protein
751	GGAAUGCACAUCGGCGAACU	20	15	Conserved hypothetical protein
752	AACGGAAUGCACAUCGGCGAUU	22	13	Conserved hypothetical protein
753	UCUUAUCAACGGAAUGCACAUUU	23	13	Conserved hypothetical protein
754	AUCGGCGAACUCAAGGUCAU	20	12	Conserved hypothetical protein
755	GAACUCAAGGUCAUACAUUC	20	11	Conserved hypothetical protein
756	UGACAUCGGUCCUAAGACAGUUU	23	10	Conserved hypothetical protein
757	UGAGCUUCCGGGAUGUCGCAUU	22	10	Conserved hypothetical protein
758	UCAGGACGGCACAUGAAGUUA	21	9	Conserved hypothetical protein
759	AACGGAAUGCACAUCGGCGAUUU	23	9	Conserved hypothetical protein
760	CGGAAUGCACAUCGGCGAACUUU	23	9	Conserved hypothetical protein
761	CAAGUCAGAUAAAUGAGGCCU	21	9	Conserved hypothetical protein
762	UUCUUAAAGCUAUCGUCCAUUU	22	9	Conserved hypothetical protein
763	UCAACGGAAUGCACAUCGGCUU	22	9	Conserved hypothetical protein
764	AACUCAAGGUCAUACAUUCU	20	9	Conserved hypothetical protein
765	AAGUCAGAUAAAUGAGGCCAU	21	9	Conserved hypothetical protein
766	UUCAGGACGGCACAUGAAGUUUU	23	8	Conserved hypothetical protein
767	CUAAGACAGUCCAUCCCAAUUU	22	8	Conserved hypothetical protein
768	AGUUCUUAAAGCUAUCGUCCU	21	8	Conserved hypothetical protein
769	GAGCUUCCGGGAUGUCGCAAUU	22	7	Conserved hypothetical protein
770	UCGGCGAACUCAAGGUCAUA	20	7	Conserved hypothetical protein
771	CAUACAUUCUCCUCAGCUGCU	21	7	Conserved hypothetical protein
772	UCCGGGAUGUCGCAACCAAUUU	22	7	Conserved hypothetical protein
773	UCAAGGUCAUACAUUCUCCU	20	7	Conserved hypothetical protein
774	ACUCAAGGUCAUACAUUCUC	20	7	Conserved hypothetical protein
775	CUCAAGGUCAUACAUUCUCC	20	7	Conserved hypothetical protein
776	ACGGCACAUGAAGUUCACACUU	22	6	Conserved hypothetical protein
777	ACGGCACAUGAAGUUCACAUU	21	6	Conserved hypothetical protein
778	UUCAGGACGGCACAUGAAGUUA	22	6	Conserved hypothetical protein
779	AGGCCAGUUCUUAAAGCUAUUU	22	5	Conserved hypothetical protein
780	AACGGAAUGCACAUCGGCGAUA	22	5	Conserved hypothetical protein
781	UUAAAGCUAUCGUCCAUCUGUU	22	5	Conserved hypothetical protein
782	UUCAGGACGGCACAUGAAGUAU	22	5	Conserved hypothetical protein
783	UUCUGUAAAUUCAGGACGGC	20	5	Conserved hypothetical protein
784	AACGGAAUGCACAUCGGCGAAUUU	24	5	Conserved hypothetical protein
785	UCAGGACGGCACAUGAAGUUUC	22	5	Conserved hypothetical protein
786	UUCAGGACGGCACAUGAAGUA	21	5	Conserved hypothetical protein
787	UCAGAUAAAUGAGGCCAGUUUUU	23	5	Conserved hypothetical protein
788	ACGGCACAUGAAGUUCACACA	21	5	Conserved hypothetical protein
789	CGAACUCAAGGUCAUACAUUUA	22	5	Conserved hypothetical protein
790	UACCCAUUGAGCUUCCGGGAUUU	23	5	Conserved hypothetical protein
791	AAGGUCAUACAUUCUCCUCAU	21	5	Conserved hypothetical protein
792	AUCGGCGAACUCAAGGUCAUA	21	4	Conserved hypothetical protein
793	AGUUCUUAAAGCUAUCGUCCUU	22	4	Conserved hypothetical protein
794	UCAACAGAAUGCACAUCGGCU	21	4	Conserved hypothetical protein
795	CGAACUCAAGGUCAUACAUU	20	4	Conserved hypothetical protein
796	AGCAUAUGGAUGCUUCCGACU	21	4	Conserved hypothetical protein
797	ACGGCACAUGAAGUUCACU	19	4	Conserved hypothetical protein
798	CGGAAUGCACAUCGGCGAAC	20	4	Conserved hypothetical protein
799	AACGGAAUGCACAUCGGCGAA	21	4	Conserved hypothetical protein
800	CGGCGAACUCAAGGUCAUAC	20	4	Conserved hypothetical protein
801	AAAGCUAUCGUCCAUUUGU	19	4	Conserved hypothetical protein
802	AGGUCAUACAUUCUCCUCAGU	21	4	Conserved hypothetical protein
803	AGAAUUUCACCGUUAACGACUUU	23	4	Conserved hypothetical protein
804	AGGACGGCACAUGAAGUUC	19	4	Conserved hypothetical protein
805	GAAUGCACAUCGGCGAACU	19	4	Conserved hypothetical protein
806	AUUCAGGACGGCACAUGAAGUUA	23	3	Conserved hypothetical protein
807	CCUAAGACAGUCCAUCCCAAUUU	23	3	Conserved hypothetical protein
808	ACAAUAGAAUUUCACCGUUA	20	3	Conserved hypothetical protein
809	UACAUUCUCCUCAGCUGCGUUUUU	24	3	Conserved hypothetical protein
810	CGGCGAACUCAAGGUCAUACUUUU	24	3	Conserved hypothetical protein
811	UCAACGGAAUGCACAUCGGCUUA	23	3	Conserved hypothetical protein
812	ACGGAAUGCACAUCGGCGAAUUA	23	3	Conserved hypothetical protein
813	CUUCUUCUGCACUACCUUCA	20	3	Conserved hypothetical protein
814	ACAUUCUCCUCAGCUGCGUUUUU	23	3	Conserved hypothetical protein
815	GAAUGCACAUCGGCGAAC	18	3	Conserved hypothetical protein
816	CGGGAUGUCGCAAUUAAUCA	20	3	Conserved hypothetical protein
817	AAGUCAGAUAAAUGAGGCCAUU	22	3	Conserved hypothetical protein
818	CGGAAUGCACAUCGGCGAAUUA	22	3	Conserved hypothetical protein
819	GGACGGCACAUGAAGUUCAC	20	3	Conserved hypothetical protein
820	GGCGAACUCAAGGUCAUACAUUUUU	25	3	Conserved hypothetical protein
821	ACGGCACAUGAAGUUCACAA	20	3	Conserved hypothetical protein
822	GUGUUAACUGUGUGCGAAAUG	21	3	Conserved hypothetical protein
823	UAAAGCUAUCGUCCAUCUGUU	21	3	Conserved hypothetical protein
824	UCAACGGAAUGCACAUCGGCUAU	23	3	Conserved hypothetical protein
825	AUCAAAAUAACCUAGCUCU	19	6	Conserved hypothetical protein
826	AAAAUAACCUAGCUCUACCU	20	6	Conserved hypothetical protein
827	AUAACCUAGCUCUACCUUUG	20	5	Conserved hypothetical protein
828	AUCGGGUAUUCUAACAAUCG	20	5	Conserved hypothetical protein
829	ACAACUCUUGCUCUAACUCC	20	4	Conserved hypothetical protein
830	ACAUCAUGUGGGAAGGAAGUUU	22	4	Conserved hypothetical protein
831	AUCAAAAUAACCUAGCUCUA	20	4	Conserved hypothetical protein
832	AGCUGAGGCUCCAACACAACU	21	4	Conserved hypothetical protein
833	AGGGCUGGCCAUCAAAAUAAUU	22	3	Conserved hypothetical protein
834	CAUCAUGUGGGAAGGAAGUA	20	3	Conserved hypothetical protein
835	AUAAUCCACCUUAUUUUCUCU	21	3	Conserved hypothetical protein
836	CAACUCACGCGCAACCACAU	20	14	Conserved hypothetical protein
837	UGCUCUAGAGUUAUGGAACA	20	13	Conserved hypothetical protein
838	CAACCACAUGCGGCUGACCA	20	8	Conserved hypothetical protein
839	AUCCAUCUGGACUACUAUAGUUU	23	8	Conserved hypothetical protein
840	ACAACUCACGCGCAACCACA	20	7	Conserved hypothetical protein
841	AGAGUUAUGGAACAGUUCUC	20	7	Conserved hypothetical protein
842	GUUCUCCAUCCGUAUAGCAA	20	6	Conserved hypothetical protein
843	AUCCAUCUGGACUACUAUAG	20	5	Conserved hypothetical protein
844	CACUUCAAUUGCAACGACUGUU	22	5	Conserved hypothetical protein
845	CAACUCACGCGCAACCACAUUU	22	4	Conserved hypothetical protein
846	ACGCGCAACCACAUGCGGCU	20	4	Conserved hypothetical protein
847	AAUCCAUCUGGACUACUAUUU	21	4	Conserved hypothetical protein
848	UGGCCUUCCCUUUACAAUAA	20	4	Conserved hypothetical protein
849	AGAGUUAUGGAACAGUUCU	19	3	Conserved hypothetical protein
850	CACUUCGAUUGCAACGACUGU	21	3	Conserved hypothetical protein
851	ACAUGCGGCUGACCAAACA	19	3	Conserved hypothetical protein
852	UUCUCCAUCCGUAUAGCAA	19	3	Conserved hypothetical protein
853	AAUCCAUCUGGACUACUAUAUUU	23	3	Conserved hypothetical protein
854	AAAGUAUAAUUCAUUUGCUCUC	22	3	Conserved hypothetical protein
855	UUCUCCAUCCGUAUAGCAAG	20	3	Conserved hypothetical protein
856	GUUCUCCAUCCGUAUAGCA	19	3	Conserved hypothetical protein
857	UGUCCAACAACUCACGCGCA	20	3	Conserved hypothetical protein
858	AAAGUAUAAUUCAUUUGCUCA	21	3	Conserved hypothetical protein
859	ACCAAACCGACUGUUGGCUA	20	355	Conserved hypothetical protein
860	ACCAAACCGACUGUUGGCUAU	21	249	Conserved hypothetical protein
861	UGACCAAACCGACUGUUGGC	20	231	Conserved hypothetical protein
862	AGCAUACUUCGAACAUUCUAU	21	168	Conserved hypothetical protein
863	UGACCAAACCGACUGUUGGCU	21	124	Conserved hypothetical protein
864	UACUGACUGAAGUUGCUAAUUU	22	110	Conserved hypothetical protein
865	ACCAAACCGACUGUUGGCUAUU	22	108	Conserved hypothetical protein
866	AGCAUACUUCGAACAUUCUAUU	22	99	Conserved hypothetical protein
867	ACCAAACCGACUGUUGGCUAUUUU	24	52	Conserved hypothetical protein
868	GACCAAACCGACUGUUGGCU	20	50	Conserved hypothetical protein
869	CGAGCAUACUUCGAACAAUCU	21	48	Conserved hypothetical protein
870	AGCAUACUUCGAACAAUCUA	20	48	Conserved hypothetical protein
871	CCAAACCGACUGUUGGCUAU	20	46	Conserved hypothetical protein
872	AUCUUCAACGGAUAGGGCUAU	21	44	Conserved hypothetical protein
873	GAGCAUACUUCGAACAAUCU	20	44	Conserved hypothetical protein
874	AUAACCCGUAACCUCAUUAU	20	37	Conserved hypothetical protein
875	CAGAGUUUGGAUUAUCGUCU	20	31	Conserved hypothetical protein
876	CCAAACCGACUGUUGGCUAUUUU	23	30	Conserved hypothetical protein
877	ACCAAACCGACUGUUGGCU	19	29	Conserved hypothetical protein
878	AAAGCAUAACCCGUAACCUCU	21	28	Conserved hypothetical protein
879	UGCGCAUAGUAGUUUAGCAUU	21	24	Conserved hypothetical protein
880	UGGCAUCCUCGAAGAAACGCUU	22	22	Conserved hypothetical protein
881	CAAACCGACUGUUGGCUAUCU	21	20	Conserved hypothetical protein
882	UCGAUACGCAGCGACUCAUUA	21	19	Conserved hypothetical protein
883	AUGGCAUCCUCGAAGAAACGUU	22	19	Conserved hypothetical protein
884	ACGCGGAUGGGUACUAUGCC	20	18	Conserved hypothetical protein
885	CAAGUCAGAUAAAUGAGGCCUUU	23	18	Conserved hypothetical protein
886	UGACCAAACCGACUGUUGGCUAU	23	18	Conserved hypothetical protein
887	UGACCAAACCGACUGUUGGCUA	22	18	Conserved hypothetical protein
888	AUGGCAUCCUCGAAGAAACG	20	17	Conserved hypothetical protein
889	UCUUCAACGGAUAGGGCUAAU	21	16	Conserved hypothetical protein
890	GAAGAAACGCAGUGAUUCUCU	21	16	Conserved hypothetical protein
891	AGCUGACCAAACCGACUGUUUU	22	15	Conserved hypothetical protein
892	UGGCAUCCUCGAAGAAACGC	20	15	Conserved hypothetical protein
893	CGCGGAUGGGUACUAUGCCU	20	15	Conserved hypothetical protein
894	ACAGACGAAACACAACACUUUU	22	14	Conserved hypothetical protein
895	CGAGCAUACUUCGAACAUUCA	21	14	Conserved hypothetical protein
896	UGACUGAAGUUGCUAAUUUAU	21	14	Conserved hypothetical protein
897	AGCUGACCAAACCGACUGUU	20	14	Conserved hypothetical protein
898	CCAGAGUUUGGAUUAUCGUCU	21	13	Conserved hypothetical protein
899	AUAACCCGUAACCUCAUUAUUU	22	13	Conserved hypothetical protein
900	AACAGACGAAACACAACACUUUU	23	13	Conserved hypothetical protein
901	CAUCCCAAUAAAGUCCUUAC	20	13	Conserved hypothetical protein
902	UGACCAAACCGACUGUUGGCAUU	23	12	Conserved hypothetical protein
903	CGAGCAUACUUCGAACAAUC	20	12	Conserved hypothetical protein
904	CCAAGACACGCUCGAUACGCU	21	11	Conserved hypothetical protein
905	AGCAUAACCCGUAACCUCAUUU	22	11	Conserved hypothetical protein
906	ACAGACGAAACACAACACUUUUU	23	11	Conserved hypothetical protein
907	UGACUGAAGUUGCUAAUUUA	20	11	Conserved hypothetical protein
908	AUAGUAGUUUAGCAUCGUUUUU	22	11	Conserved hypothetical protein
909	GAUUCUCAAGAUGGUGAGCA	20	11	Conserved hypothetical protein
910	CAAACCGACUGUUGGCUAU	19	10	Conserved hypothetical protein
911	UUCCGGGAUGUCGCAACCAAUU	22	9	Conserved hypothetical protein
912	CCAGAGUUUGGAUUAUCGUCUUU	23	9	Conserved hypothetical protein
913	UACUGACUGAAGUUGCUAAUU	21	9	Conserved hypothetical protein
914	UGACCAAACCGACUGUUGGCAU	22	9	Conserved hypothetical protein
915	UCUUCAACGGAUAGGGCUAU	20	9	Conserved hypothetical protein
916	UGGCAUCCUCGAAGAAACGCA	21	9	Conserved hypothetical protein
917	CCAAACCGACUGUUGGCUAUU	21	8	Conserved hypothetical protein
918	AGCUGACCAAACCGACUGUUAU	22	8	Conserved hypothetical protein
919	CAAGACACGCUCGAUACGCAU	21	8	Conserved hypothetical protein
920	CAGAAGUUUCACAGUCAGCUUUU	23	8	Conserved hypothetical protein
921	UGACCAAACCGACUGUUGGCUUA	23	8	Conserved hypothetical protein
922	CUAAACAGACGAAACACAACUUU	23	8	Conserved hypothetical protein
923	UGAGCUUCCGGGAUGUCGCAU	21	7	Conserved hypothetical protein
924	UAGUUUAGCAUCGUUUAUUCU	21	7	Conserved hypothetical protein
925	GACCAAACCGACUGUUGGC	19	7	Conserved hypothetical protein
926	UGAUUUUCUAGACAUACUGCU	21	7	Conserved hypothetical protein
927	AGUCCAUCCCAAUAAAGUCC	20	7	Conserved hypothetical protein
928	CAAGUCAGAUAAAUGAGGCCUU	22	7	Conserved hypothetical protein
929	AGCAUACUUCGAACAUUCUAAU	22	7	Conserved hypothetical protein
930	AAACCGACUGUUGGCUAUUC	20	6	Conserved hypothetical protein
931	AUAACCCGUAACCUCAUUAUA	21	6	Conserved hypothetical protein
932	UCAAGAUGGUGAGCAUUAACU	21	6	Conserved hypothetical protein
933	UGACUGAAGUUGCUAAUUUAUU	22	6	Conserved hypothetical protein
934	GUAGUUUAGCAUCGUUUAUUU	21	6	Conserved hypothetical protein
935	CGAGCAUACUUCGAACAUUCUU	22	6	Conserved hypothetical protein
936	AAGAAACGCAGUGAUUCUCU	20	6	Conserved hypothetical protein
937	UCCGGGAUGUCGCAACCAAUU	21	6	Conserved hypothetical protein
938	AAGAAUAAUUUACCUAAGCU	20	6	Conserved hypothetical protein
939	GCGGAUGGGUACUAUGCCUA	20	6	Conserved hypothetical protein
940	AAACCGACUGGUGGCUAUCC	20	6	Conserved hypothetical protein
941	CUAAACAGACGAAACACAACUU	22	5	Conserved hypothetical protein
942	AAACCGACUGUUGGAUAUCC	20	5	Conserved hypothetical protein
943	CGCGGAUGGGUACUAUGCCUUU	22	5	Conserved hypothetical protein
944	AGCUGACCAAACCGACUGUUUA	22	5	Conserved hypothetical protein
945	CAGAGUUUGGAUUAUCGUCUUU	22	5	Conserved hypothetical protein
946	UCUAAGAAAGCAUAACCCGUU	21	5	Conserved hypothetical protein
947	UACUGACUGAAGUUGCUAA	19	5	Conserved hypothetical protein
948	AAGCAUAACCCGUAACCUCAUUUU	24	5	Conserved hypothetical protein
949	CUAAACAGACGAAACACAACUUUU	24	5	Conserved hypothetical protein
950	CAAGUCAGAUAAAUGAGGCCUAU	23	5	Conserved hypothetical protein
951	UGACCAAACCGACUGUUGGCUAUU	24	5	Conserved hypothetical protein
952	AGAGUUUGGAUUAUCGUCU	19	5	Conserved hypothetical protein
953	AAACCGACUGUUUGCUAUCC	20	5	Conserved hypothetical protein
954	GUUUAGCAUCGUUUAUUUCC	20	4	Conserved hypothetical protein
955	UUCUCAAGAUGGUGAGCAUU	20	4	Conserved hypothetical protein
956	CAUAACCCGUAACCUCAUUA	20	4	Conserved hypothetical protein
957	AAGCAUAACCCGUAACCUCAUUU	23	4	Conserved hypothetical protein
958	AACGAGCAUACUUCGAACAUUU	22	4	Conserved hypothetical protein
959	AUGCCUAAGCUAACAUUACU	20	4	Conserved hypothetical protein
960	AAACCGACUGUUGGCUAUCA	20	4	Conserved hypothetical protein
961	AUCUUCAACGGAUAGGGCUAUA	22	4	Conserved hypothetical protein
962	GUCUAAGAAAGCAUAACCCGUU	22	4	Conserved hypothetical protein
963	AAACCGACUGUUGGCUCUCC	20	4	Conserved hypothetical protein
964	UGGCAUCCUCGAAGAAACGCUC	22	4	Conserved hypothetical protein
965	AACCGACUGUUGGCUAUCCUC	21	4	Conserved hypothetical protein
966	UCUUCAACGGAUAGGGCUAUA	21	4	Conserved hypothetical protein
967	AAGACACGCUCGAUACGCAGU	21	3	Conserved hypothetical protein
968	AAGAAACGCAGUGAUUCUCC	20	3	Conserved hypothetical protein
969	ACCAAACCGACUGUUGGCUAUUUA	24	3	Conserved hypothetical protein
970	UAAACAGACGAAACACAACAUUU	23	3	Conserved hypothetical protein
971	AACAGACGAAACACAACACUUC	22	3	Conserved hypothetical protein
972	AAACUGACUGUUGGCUAUCC	20	3	Conserved hypothetical protein
973	CUGACUGAAGUUGCUAAUUU	20	3	Conserved hypothetical protein
974	AAACAGACGAAACACAACACUA	22	3	Conserved hypothetical protein
975	UUAGCAUCGUUUAUUCCCUUU	21	3	Conserved hypothetical protein
976	UCUAACGAGCAUACUUCGAUU	21	3	Conserved hypothetical protein
977	AAACCGACUGCUGGCUAUCC	20	3	Conserved hypothetical protein
978	UUUAGCAUCGUUUAUUCCCUUU	22	3	Conserved hypothetical protein
979	UUGCUAGCUGACCAAACCGAUUUU	24	3	Conserved hypothetical protein
980	UCUAUCUAACGAGCAUACUUUU	22	3	Conserved hypothetical protein
981	UACUAUGCCUAAGCUAACAUU	21	3	Conserved hypothetical protein
982	AAGCAUAACCCGUAACCUCU	20	3	Conserved hypothetical protein
983	ACUACAUGGCAUCCUCGAAGU	21	3	Conserved hypothetical protein
984	GUCCAUCCCAAUAAAGUCCU	20	3	Conserved hypothetical protein
985	UACUGACUGAAGUUGCUAAUUCU	23	3	Conserved hypothetical protein
986	AGCAUAACCCGUAACCUCAUA	21	3	Conserved hypothetical protein
987	CCAGAGUUUGGAUUAUCGUC	20	3	Conserved hypothetical protein
988	AAGAAACGCAGUGAUUCUCAU	21	3	Conserved hypothetical protein
989	GCAUACUUCGAACAAUCUAC	20	3	Conserved hypothetical protein
990	UAAACAGACGAAACACAACAA	21	3	Conserved hypothetical protein
991	UCUUCCUUGUCUUAGACCAUU	21	3	Conserved hypothetical protein
992	UUACUACAUGGCAUCCUCGAU	21	3	Conserved hypothetical protein
993	AUAACCCGUAACCUCAUUA	19	3	Conserved hypothetical protein
994	AAGCUAACAUUACUACAUU	19	3	Conserved hypothetical protein
995	AACCGACUGUUGGCUAUCCGU	21	3	Conserved hypothetical protein
996	UGCGUGUUGCUAGCUGACCAUU	22	3	Conserved hypothetical protein
997	UGACCAAACCGACUGUUGGCUUC	23	3	Conserved hypothetical protein
998	CAUUACUACAUGGCAUCCUCU	21	3	Conserved hypothetical protein
999	AGCAUACUUCGAACAUUCUAUUU	23	43	IPR009007,Peptidase aspartic, catalytic,domain-containing
1000	AGCAUACUUCGAACAAUCUAU	21	26	IPR009007,Peptidase aspartic, catalytic,domain-containing
1001	CAUACUUCGAACAUUCUACU	20	21	IPR009008,Peptidase aspartic, catalytic,domain-containing
1002	ACGAGCAUACUUCGAACAUUUUU	23	21	IPR009009,Peptidase aspartic, catalytic,domain-containing
1003	CGAGCAUACUUCGAACAUUCUUU	23	16	IPR009010,Peptidase aspartic, catalytic,domain-containing
1004	AGCAUACUUCGAACAAUCUAUU	22	15	IPR009011,Peptidase aspartic, catalytic,domain-containing
1005	AGCAUACUUCGAACAUUCUUUU	22	11	IPR009012,Peptidase aspartic, catalytic,domain-containing
1006	AGCAUACUUCGAACAUUCUUA	21	8	IPR009013,Peptidase aspartic, catalytic,domain-containing
1007	CGAGCAUACUUCGAACAUUCUUA	23	7	IPR009014,Peptidase aspartic, catalytic,domain-containing
1008	AUACUUCGAACAUUCUACUG	20	6	IPR009015,Peptidase aspartic, catalytic,domain-containing
1009	ACUUCGAACAUUCUACUGAC	20	5	IPR009016,Peptidase aspartic, catalytic,domain-containing
1010	UACUGACUGAAGUUGCUAAUAU	22	5	IPR009017,Peptidase aspartic, catalytic,domain-containing
1011	AGCAUACUUCGAACAUUCUAC	21	5	IPR009018,Peptidase aspartic, catalytic,domain-containing
1012	CGAGCAUACUUCGAACAAUCA	21	4	IPR009019,Peptidase aspartic, catalytic,domain-containing
1013	CAGAGUUUGGAUUAUCGUCUU	21	4	IPR009020,Peptidase aspartic, catalytic,domain-containing
1014	AUACUUCGAACAUUCUACUGUAU	23	4	IPR009021,Peptidase aspartic, catalytic,domain-containing
1015	AGCAUACUUCGAACAUUCUAUC	22	4	IPR009022,Peptidase aspartic, catalytic,domain-containing
1016	GCAUACUUCGAACAUUCUAC	20	4	IPR009023,Peptidase aspartic, catalytic,domain-containing
1017	AGCAUACUUCGAACAUUUUAU	21	4	IPR009024,Peptidase aspartic, catalytic,domain-containing
1018	CGAGCAUACUUCGAACAUUUUU	22	4	IPR009025,Peptidase aspartic, catalytic,domain-containing
1019	CCAGAGUUUGGAUUAUCGUCUUA	23	3	IPR009026,Peptidase aspartic, catalytic,domain-containing
1020	UCUAAGAAAGCAUAACCCGUUAU	23	3	IPR009027,Peptidase aspartic, catalytic,domain-containing
1021	ACGAGCAUACUUCGAACAAUUU	22	3	IPR009028,Peptidase aspartic, catalytic,domain-containing
1022	CAUACUUCGAACAUUCUACUAU	22	3	IPR009029,Peptidase aspartic, catalytic,domain-containing
1023	UGGAUGCUUCCGACAACCUA	20	3	IPR009030,Peptidase aspartic, catalytic,domain-containing
1024	UACUGACUGAAGUUGCUAAUCU	22	3	IPR009031,Peptidase aspartic, catalytic,domain-containing
1025	AUGCCCCGACCCCACGCGGAUU	22	3	IPR009032,Peptidase aspartic, catalytic,domain-containing
1026	UAUGCCCCGACCCCACGCGGU	21	3	IPR009033,Peptidase aspartic, catalytic,domain-containing
1027	CGAGCAUACUUCGACCCUUC	20	3	IPR009034,Peptidase aspartic, catalytic,domain-containing
1028	AACAUUACUCACAUCAAGCA	20	46	similar to UPF0518 protein CG3558, putative
1029	AACUUUAUCAACAUUACUCA	20	31	similar to UPF0518 protein CG3558, putative
1030	UUAUCAACAUUACUCACAUC	20	13	similar to UPF0518 protein CG3558, putative
1031	AUUACUCACAUCAAGCACAC	20	13	similar to UPF0518 protein CG3558, putative
1032	UUACUCACAUCAAGCACACC	20	12	similar to UPF0518 protein CG3558, putative
1033	UAUCAACAUUACUCACAUCA	20	11	similar to UPF0518 protein CG3558, putative
1034	UUUAUCAACAUUACUCACAU	20	11	similar to UPF0518 protein CG3558, putative
1035	ACUUUAUCAACAUUACUCAC	20	10	similar to UPF0518 protein CG3558, putative
1036	UUAUCAACUUUAUCAACAUU	20	10	similar to UPF0518 protein CG3558, putative
1037	ACAUUACUCACAUCAAGCAC	20	9	similar to UPF0518 protein CG3558, putative
1038	AUCAACAUUACUCACAUCA	19	8	similar to UPF0518 protein CG3558, putative
1039	CAACUUUAUCAACAUUACUC	20	8	similar to UPF0518 protein CG3558, putative
1040	AUCAACAUUACUCACAUCAA	20	7	similar to UPF0518 protein CG3558, putative
1041	AUCAACUUUAUCAACAUUACU	21	6	similar to UPF0518 protein CG3558, putative
1042	CAUUACUCACAUCAAGCACA	20	5	similar to UPF0518 protein CG3558, putative
1043	AACAUCAUUCUCUGUAACAGUU	22	4	similar to UPF0518 protein CG3558, putative
1044	ACAUUACUCACAUCAAGCA	19	3	similar to UPF0518 protein CG3558, putative
1045	ACUUUAUCAACAUUACUCA	19	3	similar to UPF0518 protein CG3558, putative
1046	UUCUAAAUCUAGUCUCCUUUU	21	3	similar to UPF0518 protein CG3558, putative
1047	AUCAACUUUAUCAACAUUAC	20	3	similar to UPF0518 protein CG3558, putative
1048	CAACAUUACUCACAUCAAGC	20	3	similar to UPF0518 protein CG3558, putative
1049	AACAUUACUCACAUCAAGC	19	3	similar to UPF0518 protein CG3558, putative
1050	AACAUAAUCCACCUUAUUUU	20	6	IPR009007,Peptidase aspartic, catalytic,domain-containing
1051	UAAUCCACCUUAUUUUCUCC	20	4	IPR009007,Peptidase aspartic, catalytic,domain-containing
1052	AACUAAAUUUGACCCUUCCU	20	4	IPR009007,Peptidase aspartic, catalytic,domain-containing
1053	UCGAUACGCAGCGACUCAUUU	21	149	IPR009007,Peptidase aspartic, catalytic,domain-containing
1054	UACGCAGCGACUCAUUUCUAU	21	105	IPR009007,Peptidase aspartic, catalytic,domain-containing
1055	UCGAUACGCAGCGACUCAUU	20	80	IPR009007,Peptidase aspartic, catalytic,domain-containing
1056	UACGCAGCGACUCAUUUCUA	20	57	IPR009007,Peptidase aspartic, catalytic,domain-containing
1057	GAUACGCAGCGACUCAUUUC	20	27	IPR009007,Peptidase aspartic, catalytic,domain-containing
1058	UCAACGGAAUGCACAUCGGCU	21	26	IPR009007,Peptidase aspartic, catalytic,domain-containing
1059	CGAUACGCAGCGACUCAUUU	20	25	IPR009007,Peptidase aspartic, catalytic,domain-containing
1060	UACGCAGCGACUCAUUUCU	19	23	IPR009007,Peptidase aspartic, catalytic,domain-containing
1061	AUACGCAGCGACUCAUUUCU	20	23	IPR009007,Peptidase aspartic, catalytic,domain-containing
1062	CUCGAUACGCAGCGACUCAU	20	22	IPR009007,Peptidase aspartic, catalytic,domain-containing
1063	CAGAAUGCACAUCGGCGAACUUU	23	16	IPR009007,Peptidase aspartic, catalytic,domain-containing
1064	GCAGCGACUCAUUUCUAUCU	20	13	IPR009007,Peptidase aspartic, catalytic,domain-containing
1065	AGAAUGCACAUCGGCGAACUUU	22	13	IPR009007,Peptidase aspartic, catalytic,domain-containing
1066	ACGCAGCGACUCAUUUCUAU	20	10	IPR009007,Peptidase aspartic, catalytic,domain-containing
1067	AACCUAGCCUUUGACCUAAUU	21	9	IPR009007,Peptidase aspartic, catalytic,domain-containing
1068	CGCAGCGACUCAUUUCUAUCU	21	9	IPR009007,Peptidase aspartic, catalytic,domain-containing
1069	CUCGAUACGCAGCGACUCAUUU	22	8	IPR009007,Peptidase aspartic, catalytic,domain-containing
1070	CUCGAUACGCAGCGACUCAUU	21	6	IPR009007,Peptidase aspartic, catalytic,domain-containing
1071	CAACGGAAUGCACAUCGGCGU	21	4	IPR009007,Peptidase aspartic, catalytic,domain-containing
1072	CGGAAUGCACAUCGGCGAACUU	22	4	IPR009007,Peptidase aspartic, catalytic,domain-containing
1073	ACAGAAUGCACAUCGGCGAAUUU	23	3	IPR009007,Peptidase aspartic, catalytic,domain-containing
1074	CAUAACCCGUAACCUCAUUAUU	22	3	IPR009007,Peptidase aspartic, catalytic,domain-containing
1075	AACCUAGCCUUUGACCUAAUUU	22	3	IPR009007,Peptidase aspartic, catalytic,domain-containing
1076	AUCAAGGUAACAUCCGAUCCUUU	23	3	IPR009007,Peptidase aspartic, catalytic,domain-containing
1077	UCUAUACGCAGCGACUCAUUUUU	23	3	IPR009007,Peptidase aspartic, catalytic,domain-containing
1078	AGAUUCGUACGAGCUAACUUUU	22	17	Nucleolar MIF4G domain-containing protein 1, putative
1079	AGAUUCGUACGAGCUAACUUU	21	7	Nucleolar MIF4G domain-containing protein 1, putative
1080	UACAAUCCUUCGCUACAUGAUUU	23	3	Nucleolar MIF4G domain-containing protein 1, putative
1081	AUCAGAUCGCUGGUUUAGUU	20	8	Nucleolar MIF4G domain-containing protein 1, putative
1082	UCAGAUCGCUGGUUUAGUUG	20	8	Nucleolar MIF4G domain-containing protein 1, putative
1083	GCAGAAGCAUCAUCAGAUCG	20	4	Nucleolar MIF4G domain-containing protein 1, putative
1084	UGUGGAACUACACCAGCAGA	20	4	Nucleolar MIF4G domain-containing protein 1, putative
1085	AUCAUCAGAUCGCUGGUUUA	20	3	Nucleolar MIF4G domain-containing protein 1, putative
1086	AAACCGACUGUUGGCUAUCC	20	148	Nucleolar MIF4G domain-containing protein 1, putative
1087	AACCGACUGUUGGCUAUCCU	20	318	Nucleolar MIF4G domain-containing protein 1, putative
1088	AACCGACUGUUGGCUAUCCUU	21	136	Nucleolar MIF4G domain-containing protein 1, putative
1089	UUUAGCAUCGUUUAUUCCCU	20	101	Nucleolar MIF4G domain-containing protein 1, putative
1090	AAACCGACUGUUGGCUAUCCU	21	85	Nucleolar MIF4G domain-containing protein 1, putative
1091	AAAGUUGGCUCUCGGUUACU	20	68	Nucleolar MIF4G domain-containing protein 1, putative
1092	GUUUAGCAUCGUUUAUUCCC	20	52	Nucleolar MIF4G domain-containing protein 1, putative
1093	UGAAAGUUGGCUCUCGGUUA	20	43	Nucleolar MIF4G domain-containing protein 1, putative
1094	AAUAAAUCCUGUAAGUACGG	20	37	Nucleolar MIF4G domain-containing protein 1, putative
1095	GCAACGACUGCGGGAGGAGU	20	29	Nucleolar MIF4G domain-containing protein 1, putative
1096	UGCGAAAUUAACUUUGGCAG	20	26	Nucleolar MIF4G domain-containing protein 1, putative
1097	AAUCCUGUAAGUACGGUGAA	20	24	Nucleolar MIF4G domain-containing protein 1, putative
1098	ACCGACUGUUGGCUAUCCUU	20	24	Nucleolar MIF4G domain-containing protein 1, putative
1099	AAGUUGGCUCUCGGUUACUUU	21	24	Nucleolar MIF4G domain-containing protein 1, putative
1100	AAAUCCUGUAAGUACGGUGA	20	24	Nucleolar MIF4G domain-containing protein 1, putative
1101	ACGUAGUAUCUCUUUGGCUCU	21	22	Nucleolar MIF4G domain-containing protein 1, putative
1102	AAACCGACUGUUGGCUAUCCUU	22	21	Nucleolar MIF4G domain-containing protein 1, putative
1103	CAAACCGACUGUUGGCUAUC	20	18	Nucleolar MIF4G domain-containing protein 1, putative
1104	GCGGCUGACCAAACAACCAA	20	17	Nucleolar MIF4G domain-containing protein 1, putative
1105	AAAGUUGGCUCUCGGUUACUUU	22	16	Nucleolar MIF4G domain-containing protein 1, putative
1106	AACGACUGCGGGAGGAGUCU	20	16	Nucleolar MIF4G domain-containing protein 1, putative
1107	AGUUGGCUCUCGGUUACUUU	20	14	Nucleolar MIF4G domain-containing protein 1, putative
1108	CGGUGAAAGUUGGCUCUCGG	20	14	Nucleolar MIF4G domain-containing protein 1, putative
1109	UUAGCAUCGUUUAUUCCCUA	20	14	Nucleolar MIF4G domain-containing protein 1, putative
1110	AACCGACUGUUGGCUAUCC	19	14	Nucleolar MIF4G domain-containing protein 1, putative
1111	CUGUAAGUACGGUGAAAGUU	20	13	Nucleolar MIF4G domain-containing protein 1, putative
1112	AUCCUGUAAGUACGGUGAA	19	12	Nucleolar MIF4G domain-containing protein 1, putative
1113	CGUAGUAUCUCUUUGGCUCU	20	11	Nucleolar MIF4G domain-containing protein 1, putative
1114	UUGCGAAAUUAACUUUGGCA	20	11	Nucleolar MIF4G domain-containing protein 1, putative
1115	UGCGGCUGACCAAACAACCA	20	11	Nucleolar MIF4G domain-containing protein 1, putative
1116	UUACUAUCCUCUCUAACGUU	20	11	Nucleolar MIF4G domain-containing protein 1, putative
1117	CAACGUAGUAUCUCUUUGGC	20	10	Nucleolar MIF4G domain-containing protein 1, putative
1118	AAAUAAAUCCUGUAAGUACG	20	10	Nucleolar MIF4G domain-containing protein 1, putative
1119	AAGUUGGCUCUCGGUUACUU	20	10	Nucleolar MIF4G domain-containing protein 1, putative
1120	AAAGUUGGCUCUCGGUUACUU	21	10	Nucleolar MIF4G domain-containing protein 1, putative
1121	AAGUACGGUGAAAGUUGGCU	20	9	Nucleolar MIF4G domain-containing protein 1, putative
1122	AACACAUUCCUCAAUGGCUA	20	8	Nucleolar MIF4G domain-containing protein 1, putative
1123	CAUCAUAACACAUUCCUCAA	20	8	Nucleolar MIF4G domain-containing protein 1, putative
1124	ACGACUGCGGGAGGAGUCUU	20	8	Nucleolar MIF4G domain-containing protein 1, putative
1125	GCAACGACUGCGGGAGGAG	19	8	Nucleolar MIF4G domain-containing protein 1, putative
1126	ACAUGCGGCUGACCAAACAA	20	8	Nucleolar MIF4G domain-containing protein 1, putative
1127	UAAAUCCUGUAAGUACGGUGA	21	7	Nucleolar MIF4G domain-containing protein 1, putative
1128	UAAGUACGGUGAAAGUUGGCU	21	7	Nucleolar MIF4G domain-containing protein 1, putative
1129	UAGCAUCGUUUAUUCCCUAA	20	7	Nucleolar MIF4G domain-containing protein 1, putative
1130	UAGCAAGGUAUCCCAAUCCA	20	7	Nucleolar MIF4G domain-containing protein 1, putative
1131	ACUGCGGGAGGAGUCUUACU	20	7	Nucleolar MIF4G domain-containing protein 1, putative
1132	CUUACUAUCCUCUCUAACGU	20	7	Nucleolar MIF4G domain-containing protein 1, putative
1133	GCAUCAUAACACAUUCCUCA	20	7	Nucleolar MIF4G domain-containing protein 1, putative
1134	UUAGCAUCGUUUAUUCCCUAA	21	6	Nucleolar MIF4G domain-containing protein 1, putative
1135	UUAGCAUCGUUUAUUCCCU	19	6	Nucleolar MIF4G domain-containing protein 1, putative
1136	UGCGAAAUUAACUUUGGCAGU	21	6	Nucleolar MIF4G domain-containing protein 1, putative
1137	AGGAGUCUUACUAUCCUCUC	20	6	Nucleolar MIF4G domain-containing protein 1, putative
1138	AGUUAAUGACCGUUUACUGC	20	6	Nucleolar MIF4G domain-containing protein 1, putative
1139	AUCCUGUAAGUACGGUGAAA	20	6	Nucleolar MIF4G domain-containing protein 1, putative
1140	ACGUAGUAUCUCUUUGGCUCUU	22	6	Nucleolar MIF4G domain-containing protein 1, putative
1141	AGUACGGUGAAAGUUGGCUC	20	6	Nucleolar MIF4G domain-containing protein 1, putative
1142	ACCGACUGUUGGCUAUCCU	19	6	Nucleolar MIF4G domain-containing protein 1, putative
1143	GUUUAGCAUCGUUUAUUCCCU	21	6	Nucleolar MIF4G domain-containing protein 1, putative
1144	UGCAACGACUGCGGGAGGAG	20	5	Nucleolar MIF4G domain-containing protein 1, putative
1145	ACGUAGUAUCUCUUUGGCUCUUU	23	5	Nucleolar MIF4G domain-containing protein 1, putative
1146	CAACGUAGUAUCUCUUUGGCU	21	5	Nucleolar MIF4G domain-containing protein 1, putative
1147	UGCGAAAUUAACUUUGGCAGUU	22	5	Nucleolar MIF4G domain-containing protein 1, putative
1148	GUUGGCUCUCGGUUACUUUC	20	5	Nucleolar MIF4G domain-containing protein 1, putative
1149	UUUGGCAGUUAAUGACCGUU	20	5	Nucleolar MIF4G domain-containing protein 1, putative
1150	CGGCAUCAUAACACAUUCCU	20	5	Nucleolar MIF4G domain-containing protein 1, putative
1151	GCGGCUGACCAAACAACCA	19	5	Nucleolar MIF4G domain-containing protein 1, putative
1152	GAAAGUUGGCUCUCGGUUACU	21	5	Nucleolar MIF4G domain-containing protein 1, putative
1153	CCGACUGUUGGCUAUCCUUG	20	4	Nucleolar MIF4G domain-containing protein 1, putative
1154	GAAAGUUGGCUCUCGGUUACUU	22	4	Nucleolar MIF4G domain-containing protein 1, putative
1155	GUUAUUUUAUCAACUGACUCU	21	4	Nucleolar MIF4G domain-containing protein 1, putative
1156	AUGACCGUUUACUGCGUGUU	20	4	Nucleolar MIF4G domain-containing protein 1, putative
1157	AAAUCCUGUAAGUACGGUGAA	21	4	Nucleolar MIF4G domain-containing protein 1, putative
1158	UCCUGUAAGUACGGUGAAAGUU	22	4	Nucleolar MIF4G domain-containing protein 1, putative
1159	GUUAUUUUAUCAACUGACUC	20	4	Nucleolar MIF4G domain-containing protein 1, putative
1160	GAUUCCUCCCUUAUUGCGAA	20	4	Nucleolar MIF4G domain-containing protein 1, putative
1161	AUCAUAACACAUUCCUCAAU	20	4	Nucleolar MIF4G domain-containing protein 1, putative
1162	UGGCGGCAUCAUAACACAUU	20	4	Nucleolar MIF4G domain-containing protein 1, putative
1163	CGGCUGACCAAACAACCAAC	20	4	Nucleolar MIF4G domain-containing protein 1, putative
1164	GUUAUUUUAUCAACUGAC	18	4	Nucleolar MIF4G domain-containing protein 1, putative
1165	CGGUGAAAGUUGGCUCUCGGUU	22	4	Nucleolar MIF4G domain-containing protein 1, putative
1166	CAACGACUGCGGGAGGAGUCUU	22	4	Nucleolar MIF4G domain-containing protein 1, putative
1167	AAAGUUGGCUCUCGGUUAC	19	3	Nucleolar MIF4G domain-containing protein 1, putative
1168	AAAGUUGGCUCUCGGUUA	18	3	Nucleolar MIF4G domain-containing protein 1, putative
1169	GUGGCGGCAUCAUAACACAU	20	3	Nucleolar MIF4G domain-containing protein 1, putative
1170	UGCGGCUGACCAAACAAC	18	3	Nucleolar MIF4G domain-containing protein 1, putative
1171	ACGUAGUAUCUCUUUGGCUC	20	3	Nucleolar MIF4G domain-containing protein 1, putative
1172	ACGUAGUAUCUCUUUGGCUCUUUU	24	3	Nucleolar MIF4G domain-containing protein 1, putative
1173	CGACUGCGGGAGGAGUCUUA	20	3	Nucleolar MIF4G domain-containing protein 1, putative
1174	ACUUUCCGUUAUUUUAUCA	19	3	Nucleolar MIF4G domain-containing protein 1, putative
1175	ACCAAACCGACUGUUGGCUAUC	22	3	Nucleolar MIF4G domain-containing protein 1, putative
1176	AGGAGUCUUACUAUCCUCUCU	21	3	Nucleolar MIF4G domain-containing protein 1, putative
1177	AUUGCAACGACUGCGGGAGG	20	3	Nucleolar MIF4G domain-containing protein 1, putative
1178	UGCCCACUUCAAUUGCAACG	20	3	Nucleolar MIF4G domain-containing protein 1, putative
1179	UCCAUCCGUAUAGCAAGGUAU	21	3	Nucleolar MIF4G domain-containing protein 1, putative
1180	AAGCUGUCCAACAACUCACG	20	3	Nucleolar MIF4G domain-containing protein 1, putative
1181	UUACUUUCCGUUAUUUUAUC	20	3	Nucleolar MIF4G domain-containing protein 1, putative
1182	UUGGCUCUCGGUUACUUUCC	20	3	Nucleolar MIF4G domain-containing protein 1, putative
1183	CGUAGUAUCUCUUUGGCUCUUUU	23	3	Nucleolar MIF4G domain-containing protein 1, putative
1184	CAUCAUAACACAUUCCUCA	19	3	Nucleolar MIF4G domain-containing protein 1, putative
1185	UCCUGUAAGUACGGUGAAA	19	3	Nucleolar MIF4G domain-containing protein 1, putative
1186	GUAUCCCAAUCCAUCUGGA	19	3	Nucleolar MIF4G domain-containing protein 1, putative
1187	ACGACUGCGGGAGGAGUCUUA	21	3	Nucleolar MIF4G domain-containing protein 1, putative
1188	AGACGGCAUUUGGAUGGUUUU	21	16	Retrovirus-related Pol polyprotein from transposon 412 [Includes: Protease, putative
1189	ACGGCAUUUGGAUGGUUUUA	20	4	Retrovirus-related Pol polyprotein from transposon 412 [Includes: Protease, putative
1190	CAGACGGCAUUUGGAUGGUUU	21	4	Retrovirus-related Pol polyprotein from transposon 412 [Includes: Protease, putative
1191	AGACGGCAUUUGGAUGGUUUUA	22	4	Retrovirus-related Pol polyprotein from transposon 412 [Includes: Protease, putative
1192	GACGGCAUUUGGAUGGUUUU	20	3	Retrovirus-related Pol polyprotein from transposon 412 [Includes: Protease, putative
1193	AGCGAAGACAUCUGUAACCA	20	151	Conserved hypothetical protein
1194	CGACAGCGAAGACAUCUGUA	20	57	Conserved hypothetical protein
1195	ACAGCGAAGACAUCUGUAAC	20	47	Conserved hypothetical protein
1196	UGUUGCUCAUUCGUCGACACU	21	34	Conserved hypothetical protein
1197	GUUGCUCAUUCGUCGACACU	20	14	Conserved hypothetical protein
1198	GCUCCGACAGCGAAGACAUCU	21	13	Conserved hypothetical protein
1199	UCCGACAGCGAAGACAUCUG	20	13	Conserved hypothetical protein
1200	CCAAUGGCUUGGAUAUUCGG	20	12	Conserved hypothetical protein
1201	GACAGCGAAGACAUCUGUAA	20	9	Conserved hypothetical protein
1202	AGCGAAGACAUCUGUAACCAA	21	9	Conserved hypothetical protein
1203	CGACAGCGAAGACAUCUGU	19	8	Conserved hypothetical protein
1204	GCGAAGACAUCUGUAACCAA	20	8	Conserved hypothetical protein
1205	CCGACAGCGAAGACAUCUGU	20	8	Conserved hypothetical protein
1206	AGCGAAGACAUCUGUAACC	19	7	Conserved hypothetical protein
1207	AGACAUCUGUAACCAAUGGCU	21	7	Conserved hypothetical protein
1208	AUACCAUCUUGUUGCUCAUU	20	7	Conserved hypothetical protein
1209	CACUGUCGAUCUAGCCGGAG	20	7	Conserved hypothetical protein
1210	ACAUCUGUAACCAAUGGCUU	20	6	Conserved hypothetical protein
1211	GCUCAUUCGUCGACACUGAG	20	5	Conserved hypothetical protein
1212	CUCCGACAGCGAAGACAUCU	20	5	Conserved hypothetical protein
1213	GACAUCUGUAACCAAUGGCU	20	5	Conserved hypothetical protein
1214	CGGUUUGCUGGGUCCACCGU	20	4	Conserved hypothetical protein
1215	CUGUCGAUCUAGCCGGAGUA	20	4	Conserved hypothetical protein
1216	UAUCACAUAUUACAGCGGCC	20	4	Conserved hypothetical protein
1217	UCACUGUCGAUCUAGCCGGA	20	4	Conserved hypothetical protein
1218	GCGAAGACAUCUGUAACCA	19	3	Conserved hypothetical protein
1219	CAGCGAAGACAUCUGUAACC	20	3	Conserved hypothetical protein
1220	AACUCGCUUUUGACUGCAUU	20	3	Conserved hypothetical protein
1221	ACACCUAGAAUUGUCGAUAA	20	3	Conserved hypothetical protein
1222	UGCUCAUUCGUCGACACUGA	20	3	Conserved hypothetical protein
1223	UUGACUGUUGAUCUAGCCGGA	21	3	Conserved hypothetical protein
1224	AACACACCUAGAAUUGUCGA	20	3	Conserved hypothetical protein
1225	ACAGCGGCCAGUGAGCAUUU	20	3	Conserved hypothetical protein
1226	GCGAAGACAUCUGUAACCAAU	21	3	Conserved hypothetical protein
1227	UGGUUAACAUUUGACGGUUU	20	3	Conserved hypothetical protein
1228	UAACCAAUGGCUUGGAUAUU	20	3	Conserved hypothetical protein
1229	ACAGCGAAGACAUCUGUAACU	21	80	Conserved hypothetical protein
1230	AGCGAAGACAUCUGUAACCAU	21	76	Conserved hypothetical protein
1231	AGCGAAGACAUCUGUAACCAUU	22	65	Conserved hypothetical protein
1232	UCACCGUAGAUUGCCGCGAAUUU	23	39	Conserved hypothetical protein
1233	AACGGAAAACAUUUGACCAU	20	31	Conserved hypothetical protein
1234	AACACACCUAGAAUUGUUGA	20	28	Conserved hypothetical protein
1235	UUCAUACAAGAAUUUCGGCA	20	27	Conserved hypothetical protein
1236	AGCGAAGACAUCUGUAACCU	20	26	Conserved hypothetical protein
1237	AGAAUUUCGGCAGUAAUUUG	20	26	Conserved hypothetical protein
1238	UCUGCAAGAUAGGUCUGUUCA	21	25	Conserved hypothetical protein
1239	UAUGUAGCUCCAACUUGCAGU	21	24	Conserved hypothetical protein
1240	AAGAAUUUCGGCAGUAAUUU	20	21	Conserved hypothetical protein
1241	UCACCUAUCGGUCUGCAUUU	20	19	Conserved hypothetical protein
1242	ACCUAUCGGUCUGCAUUUUCU	21	19	Conserved hypothetical protein
1243	UCCGGAAAAGUUAUGUGGAGU	21	17	Conserved hypothetical protein
1244	GGCCGACGUGAUGAUAACUG	20	17	Conserved hypothetical protein
1245	ACCUAUCGGUCUGCAUUUUC	20	15	Conserved hypothetical protein
1246	UACAAGAAUUUCGGCAGUAA	20	15	Conserved hypothetical protein
1247	AAAAGUUAUGUGGAGAGGUU	20	14	Conserved hypothetical protein
1248	AGAAUUUCGGCAGUAAUUUGU	21	14	Conserved hypothetical protein
1249	UAUGUAGCUCCAACUUGCAG	20	14	Conserved hypothetical protein
1250	UGGAGAGCGGCCGACGUGAUU	21	12	Conserved hypothetical protein
1251	UUUUCAUAGUUGGCAGAUUUU	21	10	Conserved hypothetical protein
1252	CAAGAAUUUCGGCAGUAAUUU	21	10	Conserved hypothetical protein
1253	UUCCGGAAAAGUUAUGUGGAU	21	10	Conserved hypothetical protein
1254	AAAGUUAUGUGGAGAGGUUG	20	10	Conserved hypothetical protein
1255	AUGAGGCAUGGAGAUGAUUUUU	22	10	Conserved hypothetical protein
1256	CGGAAAAGUUAUGUGGAGAGUU	22	10	Conserved hypothetical protein
1257	AAUGUACGAGUCCGUGGACAUUU	23	9	Conserved hypothetical protein
1258	CGAAUGCAGAGCGGCCGACG	20	9	Conserved hypothetical protein
1259	UCUGAAAGAUAGGUCUGUUCU	21	9	Conserved hypothetical protein
1260	GGCCGACGUGAUGAUAACUGU	21	9	Conserved hypothetical protein
1261	AUAACUGUCUUCUUGCAUUCU	21	9	Conserved hypothetical protein
1262	AAAACAUUUGUCGCAUCCCC	20	9	Conserved hypothetical protein
1263	GCGAAGACAUCUGUAACCAAUU	22	8	Conserved hypothetical protein
1264	AGCGAAGACAUCUGUAACCACU	22	8	Conserved hypothetical protein
1265	UUCUUCACCACACCUAGACA	20	8	Conserved hypothetical protein
1266	UCACCUAUCGGUCUGCAUUUU	21	7	Conserved hypothetical protein
1267	UUCUGCAAGAUAGGUCUGUUUU	22	7	Conserved hypothetical protein
1268	UUGGCAGAUCUUCUUCACCA	20	7	Conserved hypothetical protein
1269	AUGUUCAUACAAGAAUUUCG	20	7	Conserved hypothetical protein
1270	UGAGGCAUGGAGAUGAUUUUU	21	7	Conserved hypothetical protein
1271	UGGUCCAAUGUAUAGAAGAA	20	6	Conserved hypothetical protein
1272	CGACAGCGAAGACAUCUGUAU	21	6	Conserved hypothetical protein
1273	UAGGUGCAUAUAAUCUAACG	20	6	Conserved hypothetical protein
1274	UUCUGUUUUCAUGCUUAUCA	20	6	Conserved hypothetical protein
1275	UCUAACGGAAAACAUUUGAC	20	6	Conserved hypothetical protein
1276	ACAAGAAUUUCGGCAGUAAU	20	6	Conserved hypothetical protein
1277	UACAAGAAUUUCGGCAGUAAUU	22	6	Conserved hypothetical protein
1278	ACAAGAAUUUCGGCAGUAAUUU	22	6	Conserved hypothetical protein
1279	ACAAGAAUUUCGGCAGUAAUU	21	6	Conserved hypothetical protein
1280	UCAUACAAGAAUUUCGGCAG	20	6	Conserved hypothetical protein
1281	CGGAAAAGUUAUGUGGAGAGU	21	6	Conserved hypothetical protein
1282	AAAACGCCAAUUCCAUGAA	19	6	Conserved hypothetical protein
1283	AUAACUGUCUUCUUGCAUUC	20	5	Conserved hypothetical protein
1284	AAGAUAGGUCUGUUCUGUUU	20	5	Conserved hypothetical protein
1285	GAAUUUCGGCAGUAAUUUGU	20	5	Conserved hypothetical protein
1286	CAAAACAUUUGUCGCAUCCC	20	5	Conserved hypothetical protein
1287	GCAUGGAGAUGAUUUUGAUC	20	5	Conserved hypothetical protein
1288	GCGGCCGACGUGAUGAUAA	19	5	Conserved hypothetical protein
1289	AUACAAGAAUUUCGGCAGUA	20	5	Conserved hypothetical protein
1290	UCUGCAAGAUAGGUCUGUUCUUUU	24	5	Conserved hypothetical protein
1291	ACGGUCUCGUAAACAGUGGCUU	22	5	Conserved hypothetical protein
1292	GACAGCGAAGACAUCUGUAAU	21	4	Conserved hypothetical protein
1293	UCCGACAGCGAAGACAUCUGUU	22	4	Conserved hypothetical protein
1294	ACCAUAAAUGUUGAGCUGGAU	21	4	Conserved hypothetical protein
1295	UGUAGCUCCAACUUGCAGUGA	21	4	Conserved hypothetical protein
1296	UACAAGAAUUUCGGCAGUAAU	21	4	Conserved hypothetical protein
1297	AUGCUCACCUAUCGGUCUGC	20	4	Conserved hypothetical protein
1298	UCUGCAAGAUAGGUCUGUUCUU	22	4	Conserved hypothetical protein
1299	CGGUCUCGUAAACAGUGGCUU	21	4	Conserved hypothetical protein
1300	CGGAAAACAUUUGACCAUAU	20	4	Conserved hypothetical protein
1301	AGCGAAGACAUCUGGAACCA	20	4	Conserved hypothetical protein
1302	CAUUCUGCAAGAUAGGUCUGUUUU	24	4	Conserved hypothetical protein
1303	UCGUAAACAGUGGCUUCGGA	20	4	Conserved hypothetical protein
1304	ACGGAAAACAUUUGACCAUA	20	3	Conserved hypothetical protein
1305	CUCCAACUUGCAGUGAUGUU	20	3	Conserved hypothetical protein
1306	GAAAUACCAUCUUGUUGCUC	20	3	Conserved hypothetical protein
1307	AAGUUAUGUGGAGAGGUUGA	20	3	Conserved hypothetical protein
1308	CAACGAAGACAUCUGUAACC	20	3	Conserved hypothetical protein
1309	AAAACGCCAAUUCCAUGAAA	20	3	Conserved hypothetical protein
1310	ACCAUAAAUGUUGAGCUGGAUUU	23	3	Conserved hypothetical protein
1311	GAGGCAUGGAGAUGAUUUUU	20	3	Conserved hypothetical protein
1312	UUCUGAAUGAUAGGUCUGUUUU	22	3	Conserved hypothetical protein
1313	UGGCCUUCCAGUGAUUAUGC	20	3	Conserved hypothetical protein
1314	AUGAGGCAUGGAGAUGAUUUA	21	3	Conserved hypothetical protein
1315	AAUCUAACGGAAAACAUUUG	20	3	Conserved hypothetical protein
1316	CACUAACUUGAUCCCAGU	18	3	Conserved hypothetical protein
1317	UAUCAACAGGAAAUACCAUCU	21	3	Conserved hypothetical protein
1318	CGGAAAAGUUAUGUGGAGAGUUU	23	3	Conserved hypothetical protein
1319	UGCACUUACUUGCAUGCAUAU	21	3	Conserved hypothetical protein
1320	UCUGAAUGAUAGGUCUGUUCUU	22	3	Conserved hypothetical protein
1321	AUGUGGAGAGGUUGACUACA	20	3	Conserved hypothetical protein
1322	CAGCGAAGACAUCUGUAACCU	21	3	Conserved hypothetical protein
1323	AAUGUAUAGAAGAAACUGCC	20	3	Conserved hypothetical protein
1324	UGUAGCUCCAACUUGCAGUG	20	3	Conserved hypothetical protein
1325	AGCUCCAACUUGCAGUGAUG	20	3	Conserved hypothetical protein
1326	ACAUUUGACCAUAUCAAUCG	20	3	Conserved hypothetical protein
1327	AGCGAAGACAUCUGUAACCC	20	3	Conserved hypothetical protein
1328	UCGAAUGCAGAGCGGCCGAC	20	3	Conserved hypothetical protein
1329	AAUCUGAACCAUGACACAUA	20	136	IPR001452,Src homology-3,domain-containing
1330	AUCUGAACCAUGACACAUAA	20	113	IPR001452,Src homology-3,domain-containing
1331	AUAACUCUUGACGCAACGUAUUU	23	99	IPR001452,Src homology-3,domain-containing
1332	AAAUCUGAACCAUGACACAUUU	22	98	IPR001452,Src homology-3,domain-containing
1333	UAACUCUUGACGCAACGUAAUUU	23	83	IPR001452,Src homology-3,domain-containing
1334	AAAUCUGAACCAUGACACAU	20	71	IPR001452,Src homology-3,domain-containing
1335	UGACUAUCAUCAAUAACUCU	20	46	IPR001452,Src homology-3,domain-containing
1336	AUCUGAACCAUGACACAUAAUU	22	46	IPR001452,Src homology-3,domain-containing
1337	UCUGAACCAUGACACAUAAAUUU	23	44	IPR001452,Src homology-3,domain-containing
1338	UCUGAACCAUGACACAUAAAUU	22	40	IPR001452,Src homology-3,domain-containing
1339	AUCUGAACCAUGACACAUA	19	33	IPR001452,Src homology-3,domain-containing
1340	AAUCUGAACCAUGACACAUAA	21	28	IPR001452,Src homology-3,domain-containing
1341	UCUGAACCAUGACACAUAAUU	21	27	IPR001452,Src homology-3,domain-containing
1342	UAAACAUCCAGUACGCCGUU	20	25	IPR001452,Src homology-3,domain-containing
1343	UGACUAUCAUCAAUAACU	18	23	IPR001452,Src homology-3,domain-containing
1344	GACGCAACGUAAGUCUCGAA	20	21	IPR001452,Src homology-3,domain-containing
1345	UUAAAUCUGAACCAUGACACUUU	23	20	IPR001452,Src homology-3,domain-containing
1346	AAAGGUAUGCAAAGGGACUUUU	22	19	IPR001452,Src homology-3,domain-containing
1347	UCUGAACCAUGACACAUAAA	20	17	IPR001452,Src homology-3,domain-containing
1348	UAAAUCUGAACCAUGACACA	20	17	IPR001452,Src homology-3,domain-containing
1349	UGACGCAACGUAAGUCUCGA	20	17	IPR001452,Src homology-3,domain-containing
1350	UAACUCUUGACGCAACGUAUUU	22	16	IPR001452,Src homology-3,domain-containing
1351	UAAAUCUGAACCAUGACACAUUU	23	15	IPR001452,Src homology-3,domain-containing
1352	AUCUGAACCAUGACACAUAAAUU	23	15	IPR001452,Src homology-3,domain-containing
1353	UUGACGCAACGUAAGUCUCG	20	15	IPR001452,Src homology-3,domain-containing
1354	UAUGCAAAGGGACUUGCUUU	20	15	IPR001452,Src homology-3,domain-containing
1355	AUUACCCUUAUUUAAAUCUG	20	15	IPR001452,Src homology-3,domain-containing
1356	AAUCUGAACCAUGACACAUUU	21	15	IPR001452,Src homology-3,domain-containing
1357	AAAGGUAUGCAAAGGGACUU	20	14	IPR001452,Src homology-3,domain-containing
1358	AUCUGAACCAUGACACAUAAUA	22	12	IPR001452,Src homology-3,domain-containing
1359	AAAUCUGAACCAUGACACAUA	21	12	IPR001452,Src homology-3,domain-containing
1360	AUAACAAGCGUUGACUAUCA	20	12	IPR001452,Src homology-3,domain-containing
1361	UACCCUUAUUUAAAUCUGAA	20	11	IPR001452,Src homology-3,domain-containing
1362	AAUCUGAACCAUGACACAUAUU	22	11	IPR001452,Src homology-3,domain-containing
1363	AUCUGAACCAUGACACAUAAAUUU	24	11	IPR001452,Src homology-3,domain-containing
1364	AUAACUCUUGACGCAACGUAUU	22	11	IPR001452,Src homology-3,domain-containing
1365	UCAUCAAUAACUCUUGACGC	20	11	IPR001452,Src homology-3,domain-containing
1366	UCUGAACCAUGACACAUAA	19	10	IPR001452,Src homology-3,domain-containing
1367	AUAAACAUCCAGUACGCCGUUUU	23	10	IPR001452,Src homology-3,domain-containing
1368	AAUCUGAACCAUGACACAUAUAU	23	10	IPR001452,Src homology-3,domain-containing
1369	ACCAUGACACAUAAAGGUAU	20	9	IPR001452,Src homology-3,domain-containing
1370	AAAUCUGAACCAUGACACAUUAU	23	9	IPR001452,Src homology-3,domain-containing
1371	AUAACUCUUGACGCAACGUAUAU	23	9	IPR001452,Src homology-3,domain-containing
1372	AACUCUUGACGCAACGUAAUUU	22	9	IPR001452,Src homology-3,domain-containing
1373	AAUAUAACAAGCGUUGACUA	20	9	IPR001452,Src homology-3,domain-containing
1374	UAACUCUUGACGCAACGUAAUA	22	8	IPR001452,Src homology-3,domain-containing
1375	CAUCAAUAACUCUUGACGCA	20	8	IPR001452,Src homology-3,domain-containing
1376	AAAUCUGAACCAUGACACAUUUA	23	8	IPR001452,Src homology-3,domain-containing
1377	UUACCCUUAUUUAAAUCUGA	20	8	IPR001452,Src homology-3,domain-containing
1378	AUCAUCAAUAACUCUUGACG	20	8	IPR001452,Src homology-3,domain-containing
1379	CUUGACGCAACGUAAGUCUC	20	8	IPR001452,Src homology-3,domain-containing
1380	AUCAAUAACUCUUGACGCAA	20	8	IPR001452,Src homology-3,domain-containing
1381	UAUAAACAUCCAGUACGCCG	20	7	IPR001452,Src homology-3,domain-containing
1382	UCCAGUACGCCGUUGGCUGU	20	7	IPR001452,Src homology-3,domain-containing
1383	UAACAAGCGUUGACUAUCAUUU	22	7	IPR001452,Src homology-3,domain-containing
1384	AAUCUGAACCAUGACACAU	19	7	IPR001452,Src homology-3,domain-containing
1385	CAAAGGGACUUGCUUUGUAC	20	7	IPR001452,Src homology-3,domain-containing
1386	AAUAACUCUUGACGCAACGUAUUU	24	7	IPR001452,Src homology-3,domain-containing
1387	AAUAUAACAAGCGUUGACUAU	21	7	IPR001452,Src homology-3,domain-containing
1388	AUCAAUAACUCUUGACGCA	19	6	IPR001452,Src homology-3,domain-containing
1389	UAACAAGCGUUGACUAUCAU	20	6	IPR001452,Src homology-3,domain-containing
1390	UUUAAAUCUGAACCAUGACA	20	6	IPR001452,Src homology-3,domain-containing
1391	CUGAACCAUGACACAUAAAGUUUU	24	6	IPR001452,Src homology-3,domain-containing
1392	UUAAAUCUGAACCAUGACAC	20	6	IPR001452,Src homology-3,domain-containing
1393	AUCUGAACCAUGACACAUAUAU	22	6	IPR001452,Src homology-3,domain-containing
1394	UGACUAUCAUCAAUAACUC	19	6	IPR001452,Src homology-3,domain-containing
1395	UACCCUUAUUUAAAUCUGA	19	6	IPR001452,Src homology-3,domain-containing
1396	AGGAGGUUCAUCGUAUAGGUUUU	23	6	IPR001452,Src homology-3,domain-containing
1397	UGAACCAUGACACAUAAAUUU	21	5	IPR001452,Src homology-3,domain-containing
1398	UCUGAACCAUGACACAUAAUA	21	5	IPR001452,Src homology-3,domain-containing
1399	UAACUCUUGACGCAACGUAA	20	5	IPR001452,Src homology-3,domain-containing
1400	UGCAAAGGGACUUGCUUUGU	20	5	IPR001452,Src homology-3,domain-containing
1401	AUCCAGUACGCCGUUGGCUGU	21	5	IPR001452,Src homology-3,domain-containing
1402	AUAAACAUCCAGUACGCCGUU	21	5	IPR001452,Src homology-3,domain-containing
1403	AAGGGACUUGCUUUGUACAA	20	5	IPR001452,Src homology-3,domain-containing
1404	UAAAUCUGAACCAUGACACUUU	22	5	IPR001452,Src homology-3,domain-containing
1405	AUCUGAACCAUGACACAUAAA	21	5	IPR001452,Src homology-3,domain-containing
1406	AUAACUCUUGACGCAACGUA	20	5	IPR001452,Src homology-3,domain-containing
1407	GACGCAACGUAAGUCUCGA	19	5	IPR001452,Src homology-3,domain-containing
1408	UUGACUAUCAUCAAUAACU	19	5	IPR001452,Src homology-3,domain-containing
1409	AUCUGAACCAUGACACAUAUU	21	5	IPR001452,Src homology-3,domain-containing
1410	UAAAGGUAUGCAAAGGGACUUUU	23	5	IPR001452,Src homology-3,domain-containing
1411	AUCCAAACCUACCAUAACA	19	5	IPR001452,Src homology-3,domain-containing
1412	AUGCAAAGGGACUUGCUUUG	20	4	IPR001452,Src homology-3,domain-containing
1413	AUGACACAUAAAGGUAUGCA	20	4	IPR001452,Src homology-3,domain-containing
1414	AUCCAAACCUACCAUAACAG	20	4	IPR001452,Src homology-3,domain-containing
1415	AUAACUCUUGACGCAACGUAA	21	4	IPR001452,Src homology-3,domain-containing
1416	AACAUUAGCCCUAUCAUCAUUU	22	4	IPR001452,Src homology-3,domain-containing
1417	GUAUGCAAAGGGACUUGCUU	20	4	IPR001452,Src homology-3,domain-containing
1418	AGAUCCAAACUUACCAUAACU	21	4	IPR001452,Src homology-3,domain-containing
1419	AGCAACAUUUGCAUCAACUUUU	22	4	IPR001452,Src homology-3,domain-containing
1420	AAUAACUCUUGACGCAACGUUU	22	4	IPR001452,Src homology-3,domain-containing
1421	AAACAGUAGCCCUAUCAUCA	20	4	IPR001452,Src homology-3,domain-containing
1422	AUAAACAUCCAGUACGCCGU	20	3	IPR001452,Src homology-3,domain-containing
1423	UCUGAACCAUGACACAUAAAAUU	23	3	IPR001452,Src homology-3,domain-containing
1424	AAUCUGAACCAUGACACAUAAUU	23	3	IPR001452,Src homology-3,domain-containing
1425	CAAGCGUUGACUAUCAUCA	19	3	IPR001452,Src homology-3,domain-containing
1426	UAAAGGUAUGCAAAGGGACUU	21	3	IPR001452,Src homology-3,domain-containing
1427	UAAAUCUGAACCAUGACACAU	21	3	IPR001452,Src homology-3,domain-containing
1428	UUAGGAAGAUCCAAACCUACU	21	3	IPR001452,Src homology-3,domain-containing
1429	UACAAGGAGGUUCAUCGUAU	20	3	IPR001452,Src homology-3,domain-containing
1430	AUAACUCUUGACGCAACGUAAUUU	24	3	IPR001452,Src homology-3,domain-containing
1431	AGGAAGAUCCAAACUUACCA	20	3	IPR001452,Src homology-3,domain-containing
1432	UAAAUAUAACAAGCGUUGACU	21	3	IPR001452,Src homology-3,domain-containing
1433	AAAGGGACUUGCUUUGUACA	20	3	IPR001452,Src homology-3,domain-containing
1434	CGUAAGUCUCGAAUUGCCGU	20	3	IPR001452,Src homology-3,domain-containing
1435	CAAGGAGGUUCAUCGUAUAG	20	3	IPR001452,Src homology-3,domain-containing
1436	AUCAUCAUUACCCUUAUUUA	20	3	IPR001452,Src homology-3,domain-containing
1437	AUCAAAAUAGCUCAGUUCAA	20	3	IPR001452,Src homology-3,domain-containing
1438	UAACUCUUGACGCAACGUAAUUUU	24	3	IPR001452,Src homology-3,domain-containing
1439	UAACAAGCGUUGACUAUCA	19	3	IPR001452,Src homology-3,domain-containing
1440	AUGCAAAGGGACUUGCUUU	19	3	IPR001452,Src homology-3,domain-containing
1441	AUCUGAACCAUGACACAUAAUC	22	3	IPR001452,Src homology-3,domain-containing
1442	UAACUCUUGACGCAACGUAAUUA	23	3	IPR001452,Src homology-3,domain-containing
1443	AAAUAUAACAAGCGUUGACU	20	3	IPR001452,Src homology-3,domain-containing
1444	AAAUCUGAACCAUGACACA	19	3	IPR001452,Src homology-3,domain-containing
1445	UCAGAAACAGUAGCCCUAUCU	21	3	IPR001452,Src homology-3,domain-containing
1446	AGAAACAGUAGCCCUAUCAUU	21	3	IPR001452,Src homology-3,domain-containing
1447	UGUACAAGGAGGUUCAUCGU	20	3	IPR001452,Src homology-3,domain-containing
1448	AAUAUAACAAGCGUUGACUAUUU	23	3	IPR001452,Src homology-3,domain-containing
1449	UAACUCUUGACGCAACGUAAUC	22	3	IPR001452,Src homology-3,domain-containing
1450	AGCUGUUUUAACGUCACGACU	21	6	IPR008042,Retrotransposon, Pao,domain-containing
1451	ACGUCACGACGCAUGUUUGCU	21	4	IPR008043,Retrotransposon, Pao,domain-containing
1452	ACAUUCGGCUGCAUUUAAUGU	21	3	IPR008044,Retrotransposon, Pao,domain-containing
1453	AGGGAAUCUUUCGGAAGCAUUU	22	3	IPR008045,Retrotransposon, Pao,domain-containing
1454	UCGUGGAAUCUGAUAGGCAU	20	113	Pro-Pol polyprotein, putative
1455	GAAUCUGAUAGGCAUCUCCA	20	143	Pro-Pol polyprotein, putative
1456	UGGAAUCUGAUAGGCAUCUC	20	99	Pro-Pol polyprotein, putative
1457	CGUGGAAUCUGAUAGGCAUCU	21	50	Pro-Pol polyprotein, putative
1458	CGUGGAAUCUGAUAGGCAUC	20	40	Pro-Pol polyprotein, putative
1459	GUGGAAUCUGAUAGGCAUCU	20	27	Pro-Pol polyprotein, putative
1460	UUCGUGGAAUCUGAUAGGCAU	21	20	Pro-Pol polyprotein, putative
1461	UCGUGGAAUCUGAUAGGCA	19	19	Pro-Pol polyprotein, putative
1462	UGGAAUCUGAUAGGCAUCUCC	21	16	Pro-Pol polyprotein, putative
1463	UUCGUGGAAUCUGAUAGGCA	20	11	Pro-Pol polyprotein, putative
1464	GGAGCACGAAGGUGACUGGA	20	10	Pro-Pol polyprotein, putative
1465	GGAAUCUGAUAGGCAUCUCC	20	10	Pro-Pol polyprotein, putative
1466	UGGAAUCUGAUAGGCAUC	18	10	Pro-Pol polyprotein, putative
1467	AUCUGAUAGGCAUCUCCACC	20	10	Pro-Pol polyprotein, putative
1468	AAUCUGAUAGGCAUCUCCAC	20	8	Pro-Pol polyprotein, putative
1469	CGUGGAAUCUGAUAGGCAU	19	8	Pro-Pol polyprotein, putative
1470	AAGUAGUAUUCGCUGGCUUC	20	7	Pro-Pol polyprotein, putative
1471	GAAUCUGAUAGGCAUCUCC	19	6	Pro-Pol polyprotein, putative
1472	AGCACGAAGGUGACUGGAGA	20	6	Pro-Pol polyprotein, putative
1473	UCGUGGAAUCUGAUAGGCAUCU	22	6	Pro-Pol polyprotein, putative
1474	ACGUUGUCAUUCGGUCUAUUUU	22	5	Pro-Pol polyprotein, putative
1475	AGCACGAAGGUGACUGGAGAU	21	5	Pro-Pol polyprotein, putative
1476	GAAUCUGAUAGGCAUCUC	18	4	Pro-Pol polyprotein, putative
1477	CGGAGCACGAAGGUGACUGG	20	3	Pro-Pol polyprotein, putative
1478	UUCGUGGAAUCUGAUAGGCAUCU	23	3	Pro-Pol polyprotein, putative
1479	UCGUGGAAUCUGAUAGGC	18	3	Pro-Pol polyprotein, putative
1480	UUUUCGUGGAAUCUGAUAGGCAU	23	3	Pro-Pol polyprotein, putative
1481	UACAGUCCAACUUACGGUUU	20	15	expressed protein, putative
1482	AUUACAGUCCAACUUACGGU	20	7	expressed protein, putative
1483	UUACAGUCCAACUUACGGUUU	21	4	expressed protein, putative
1484	AAUUACAGUCCAACUUACGG	20	3	expressed protein, putative
1485	AUUACAGUCCAACUUACGGUU	21	3	expressed protein, putative
1486	UUACAGUCCAACUUACGGUU	20	3	expressed protein, putative
1487	AAUCCAAGUAUUUAGACCU	19	4	expressed protein, putative
1488	AAUCCAAGUAUUUAGACCUA	20	3	expressed protein, putative
1489	AGAACUGGCUUUAGAUUUUCU	21	161	expressed protein, putative
1490	AGAACUGGCUUUAGAUUUUCA	21	14	expressed protein, putative
1491	UGGAGAACUGGCUUUAGAUUA	21	14	expressed protein, putative
1492	GAGAACUGGCUUUAGAUUUUU	21	11	expressed protein, putative
1493	UGGAGAACUGGCUUUAGAUUUA	22	6	expressed protein, putative
1494	UGGAGAACUGGCUUUAGAUUUUU	23	5	expressed protein, putative
1495	AGAACUGGCUUUAGAUUUUCUUUU	24	3	expressed protein, putative
1496	AGAACUGGCUUUAGAUUUUCUU	22	3	expressed protein, putative
1497	UUGGAGAACUGGCUUUAGAUUUUU	24	3	expressed protein, putative
1498	AGAACUGGCUUUAGCUUUUC	20	3	expressed protein, putative
1499	UGGAGAACUGGCUUUAGAUC	20	3	expressed protein, putative
1500	UGAACCGAAGGCUACAAUUA	20	114	expressed protein, putative
1501	GAACCGAAGGCUACAAUUAU	20	45	expressed protein, putative
1502	UGAACCGAAGGCUACAAUUAU	21	40	expressed protein, putative
1503	AACCGAAGGCUACAAUUAUA	20	31	expressed protein, putative
1504	AACCGAAGGCUACAAUUAU	19	22	expressed protein, putative
1505	UGGAAUCAAUGCCUACCACUUUU	23	22	expressed protein, putative
1506	AUCAAUGCCUACCACUUCUGU	21	12	expressed protein, putative
1507	GGAAUCAAUGCCUACCACUUUU	22	8	expressed protein, putative
1508	ACGUGAACCGAAGGCUACAAAUUU	24	7	expressed protein, putative
1509	ACGUGAACCGAAGGCUACAAUAU	23	7	expressed protein, putative
1510	ACCGAAGGCUACAAUUAUAU	20	6	expressed protein, putative
1511	AACCGAAGGCUACAAUUAUAU	21	6	expressed protein, putative
1512	UGAACCGAAGGCUACAAUUAUUA	23	5	expressed protein, putative
1513	UGAACCGAAGGCUACAAUUUUU	22	5	expressed protein, putative
1514	AAUCAAUGCCUACCACUUCUU	21	5	expressed protein, putative
1515	UGAACCGAAGGCUACAAU	18	5	expressed protein, putative
1516	CCGAAGGCUACAAUUAUAUU	20	4	expressed protein, putative
1517	UGAUCACGUGAACCGAAGGCUUUA	24	4	expressed protein, putative
1518	UGAACCGAAGGCUACAAUUAUA	22	4	expressed protein, putative
1519	CGAAGGCUACAAUUAUAUUA	20	3	expressed protein, putative
1520	ACGUGAACCGAAGGCUACAAUCU	23	3	expressed protein, putative
1521	UGAACCGAAGGCUACAAUUUUUU	23	3	expressed protein, putative
1522	CCUGAUCACGUGAACCGAAGA	21	3	expressed protein, putative
1523	AAUCAAACACUUGAUCACG	19	3	expressed protein, putative
1524	UGAACCGAAGGCUACAAUUAAUUU	24	3	expressed protein, putative
1525	CGUCCACGUCCCAUGUUAUC	20	4	expressed protein, putative
1526	ACGUCCACGUCCCAUGUUAU	20	4	expressed protein, putative
1527	CAUGUUAUCAGUUAUUACCA	20	3	expressed protein, putative
1528	AUGUUAUCAGUUAUUACCAGUUU	23	3	expressed protein, putative
1529	UUAUUAGUCAUAUUCCUCCG	20	4	expressed protein, putative
1530	AUUAGUCAUAUUCCUCCGUA	20	3	expressed protein, putative
1531	UGAAGAACUGGCUUUAGAUU	20	9	expressed protein, putative
1532	GAAGAACUGGCUUUAGAUUU	20	7	expressed protein, putative
1533	UGAAGAACUGGCUUUAGAUUU	21	3	expressed protein, putative
1534	UGGCGAACUGGCUUUAGAUU	20	3	expressed protein, putative
1535	UCUGCAUAGAGCACGACAUA	20	58	expressed protein, putative
1536	ACGACAUACAUGGAAAGAACA	21	54	expressed protein, putative
1537	GACAUACAUGGAAAGAACAU	20	51	expressed protein, putative
1538	CAUACAUGGAAAGAACAUAG	20	51	expressed protein, putative
1539	AAGGUUUCGGUGGACGAGGUUU	22	40	expressed protein, putative
1540	AUACAUGGAAAGAACAUAGUU	21	40	expressed protein, putative
1541	CGACAUACAUGGAAAGAACA	20	36	expressed protein, putative
1542	AUGGAAAGAACAUAGUUGUA	20	32	expressed protein, putative
1543	AUACAUGGAAAGAACAUAGU	20	30	expressed protein, putative
1544	CUUACAGCCGCUAUUUCUGC	20	27	expressed protein, putative
1545	GACAUACAUGGAAAGAACA	19	25	expressed protein, putative
1546	UACAGCCGCUAUUUCUGCAU	20	22	expressed protein, putative
1547	ACGACAUACAUGGAAAGAAC	20	21	expressed protein, putative
1548	UUACAGCCGCUAUUUCUGCA	20	21	expressed protein, putative
1549	CAUACAUGGAAAGAACAUAGU	21	16	expressed protein, putative
1550	AGAACAUAGUUGUAUGUUAG	20	14	expressed protein, putative
1551	UGGAAAGAACAUAGUUGUAU	20	14	expressed protein, putative
1552	UUCUGCAUAGAGCACGACAU	20	13	expressed protein, putative
1553	CAUAGAGCACGACAUACAUG	20	12	expressed protein, putative
1554	CAUACAUGGAAAGAACAUAGUU	22	12	expressed protein, putative
1555	UAGAGCACGACAUACAUGGA	20	12	expressed protein, putative
1556	AUGGAAAGAACAUAGUUGUAU	21	11	expressed protein, putative
1557	AGGUUUCGGUGGACGAGGUAUU	22	10	expressed protein, putative
1558	GACAUACAUGGAAAGAACAUA	21	9	expressed protein, putative
1559	AGUUGUAUGUUAGCAUUUCU	20	8	expressed protein, putative
1560	AGAGCACGACAUACAUGGAA	20	8	expressed protein, putative
1561	AAGAACAUAGUUGUAUGUUA	20	8	expressed protein, putative
1562	ACAUAGUUGUAUGUUAGCAUUU	22	7	expressed protein, putative
1563	GAAGGUUUCGGUGGACGAGGUUU	23	6	expressed protein, putative
1564	AUAGAGCACGACAUACAUGG	20	6	expressed protein, putative
1565	AGGUUUCGGUGGACGAGGUAUA	22	5	expressed protein, putative
1566	ACAUGGAAAGAACAUAGUUG	20	5	expressed protein, putative
1567	GCAUAGAGCACGACAUACAU	20	5	expressed protein, putative
1568	AAGGUUUCGGUGGACGAGGUU	21	4	expressed protein, putative
1569	AUCUGUUAAUUCUUUUUUCG	20	4	expressed protein, putative
1570	UCUGCAUAGAGCACGACAU	19	4	expressed protein, putative
1571	UUACAGCCGCUAUUUCUGCAU	21	4	expressed protein, putative
1572	AGCACGACAUACAUGGAAAG	20	3	expressed protein, putative
1573	UUUCUGCAUAGAGCACGACAUA	22	3	expressed protein, putative
1574	UAGAGCACGACAUACAUGG	19	3	expressed protein, putative
1575	UGGAAAGAACAUAGUUGUA	19	3	expressed protein, putative
1576	ACAUACAUGGAAAGAACAUA	20	3	expressed protein, putative
1577	ACGACAUACAUGGAAAGAACAU	22	3	expressed protein, putative
1578	UACAUGGAAAGAACAUAGUU	20	3	expressed protein, putative
1579	AUAUUACCGUCUUUUACUUU	20	54	expressed protein, putative
1580	UCGAGCGGCAUAGAUAAGCUUU	22	21	expressed protein, putative
1581	AUUACCGUCUUUUACUUUCU	20	8	expressed protein, putative
1582	UCGAGCGGCAUAGAUAAGCUU	21	5	expressed protein, putative
1583	GAUAUUACCGUCUUUUACUU	20	5	expressed protein, putative
1584	UUACCGUCUUUUACUUUCU	19	4	expressed protein, putative
1585	GCUGAUCGAGCGGCAUAGAU	20	3	expressed protein, putative
1586	UAUUACCGUCUUUUACUUUCU	21	3	expressed protein, putative
1587	CCAGGGGGAUGACGAAGGAA	20	20	Retrovirus-related Pol polyprotein from transposon 17.6 [Includes: Protease, putative
1588	AAGGAAACUGCGAAUGUCUU	20	13	Retrovirus-related Pol polyprotein from transposon 17.6 [Includes: Protease, putative
1589	AGGAAACUGCGAACGUCUUC	20	11	Retrovirus-related Pol polyprotein from transposon 17.6 [Includes: Protease, putative
1590	UCUGUAAUAGGACGCGAGAC	20	9	Retrovirus-related Pol polyprotein from transposon 17.6 [Includes: Protease, putative
1591	AUCUUGCGGUCGUACUUCUAU	21	8	Retrovirus-related Pol polyprotein from transposon 17.6 [Includes: Protease, putative
1592	UGGAAUUCAUACAAACCAUUU	21	8	Retrovirus-related Pol polyprotein from transposon 17.6 [Includes: Protease, putative
1593	AGAACCAACAAGCACCGUUC	20	6	Retrovirus-related Pol polyprotein from transposon 17.6 [Includes: Protease, putative
1594	CCUGGAAUUCAUACAAACCAU	21	5	Retrovirus-related Pol polyprotein from transposon 17.6 [Includes: Protease, putative
1595	CCCAGGGGGAUGACGAAGGA	20	5	Retrovirus-related Pol polyprotein from transposon 17.6 [Includes: Protease, putative
1596	CCUGGAAUUCAUACAAACCA	20	5	Retrovirus-related Pol polyprotein from transposon 17.6 [Includes: Protease, putative
1597	CUGGAAUUCAUACAAACCAU	20	4	Retrovirus-related Pol polyprotein from transposon 17.6 [Includes: Protease, putative
1598	CUGGAAUUCAUACAAACCAUU	21	4	Retrovirus-related Pol polyprotein from transposon 17.6 [Includes: Protease, putative
1599	AAAAAUUUUCGUCCUUUAUGUU	22	4	Retrovirus-related Pol polyprotein from transposon 17.6 [Includes: Protease, putative
1600	UGGAAUUCAUACAAACCAUU	20	4	Retrovirus-related Pol polyprotein from transposon 17.6 [Includes: Protease, putative
1601	CUGGAAUUCAUACAAACCAUUU	22	3	Retrovirus-related Pol polyprotein from transposon 17.6 [Includes: Protease, putative
1602	CCAGGGGGAUGACGAAGGA	19	3	Retrovirus-related Pol polyprotein from transposon 17.6 [Includes: Protease, putative
1603	AAAAUUUUCGUCCUUUAUGUU	21	3	Retrovirus-related Pol polyprotein from transposon 17.6 [Includes: Protease, putative
1604	UACUUUUAGGUUAUGUUGUU	20	3	Retrovirus-related Pol polyprotein from transposon 17.6 [Includes: Protease, putative
1605	AUCUUGCGGUCGUACUUCUAUU	22	3	Retrovirus-related Pol polyprotein from transposon 17.6 [Includes: Protease, putative
1606	CCAGGGGGAUGACGAAGGAAA	21	3	Retrovirus-related Pol polyprotein from transposon 17.6 [Includes: Protease, putative
1607	UACUUUUAGGUUAUGUUGUUU	21	3	Retrovirus-related Pol polyprotein from transposon 17.6 [Includes: Protease, putative
1608	UGAGACGCUGCAGAACAGCUUUU	23	19	Retrovirus-related Pol polyprotein from transposon 17.6 [Includes: Protease, putative
1609	UUCCUUCGGCAACAGACGGCUU	22	3	Retrovirus-related Pol polyprotein from transposon 17.6 [Includes: Protease, putative
1610	AAAGGGGCUGUCAAAGAUGC	20	24	Retrovirus-related Pol polyprotein from transposon 17.6 [Includes: Protease, putative
1611	AAGGGGCUGUCAAAGAUGCA	20	13	Retrovirus-related Pol polyprotein from transposon 17.6 [Includes: Protease, putative
1612	AGGGGCUGUCAAAGAUGCAA	20	9	Retrovirus-related Pol polyprotein from transposon 17.6 [Includes: Protease, putative
1613	CUCAGUAGAUAAUGACGGAA	20	7	Retrovirus-related Pol polyprotein from transposon 17.6 [Includes: Protease, putative
1614	UCCAGUAGAUAAUGACGGAA	20	5	Retrovirus-related Pol polyprotein from transposon 17.6 [Includes: Protease, putative
1615	GGGGCUGUCAAAGAUGCAA	19	3	Retrovirus-related Pol polyprotein from transposon 17.6 [Includes: Protease, putative
1616	AAAAUUUUCGUCCUUUAUGUUU	22	3	Retrovirus-related Pol polyprotein from transposon 17.6 [Includes: Protease, putative
1617	AAAGGGGCUGUCAAAGAUGCA	21	3	Retrovirus-related Pol polyprotein from transposon 17.6 [Includes: Protease, putative
1618	UACUCUGGGUCUUUACUUGCU	21	4	Retrovirus-related Pol polyprotein from transposon 17.6 [Includes: Protease, putative
1619	UAGCAAAGGCGACUGUAUCU	20	238	Retrovirus-related Pol polyprotein from transposon 17.6 [Includes: Protease, putative
1620	GUAGCAAAGGCGACUGUAUCU	21	82	Retrovirus-related Pol polyprotein from transposon 17.6 [Includes: Protease, putative
1621	UGAACGGAGCAUUAGAAUGUU	21	76	Retrovirus-related Pol polyprotein from transposon 17.6 [Includes: Protease, putative
1622	AGCAAAGGCGACUGUAUCUC	20	60	Retrovirus-related Pol polyprotein from transposon 17.6 [Includes: Protease, putative
1623	UGGUAGCAAAGGCGACUGUA	20	47	Retrovirus-related Pol polyprotein from transposon 17.6 [Includes: Protease, putative
1624	UCGUAUGGUAGCAAAGGCGA	20	33	Retrovirus-related Pol polyprotein from transposon 17.6 [Includes: Protease, putative
1625	AGCAAAGGCGACUGUAUCU	19	30	Retrovirus-related Pol polyprotein from transposon 17.6 [Includes: Protease, putative
1626	UUCGUAUGGUAGCAAAGGCG	20	21	Retrovirus-related Pol polyprotein from transposon 17.6 [Includes: Protease, putative
1627	AGCAAAGGCGACUGUAUCUCU	21	20	Retrovirus-related Pol polyprotein from transposon 17.6 [Includes: Protease, putative
1628	GGUAGCAAAGGCGACUGUAU	20	15	Retrovirus-related Pol polyprotein from transposon 17.6 [Includes: Protease, putative
1629	ACGGUUAUCACGUCGUCCUG	20	15	Retrovirus-related Pol polyprotein from transposon 17.6 [Includes: Protease, putative
1630	GAUGAACGGAGCAUUAGAAUA	21	14	Retrovirus-related Pol polyprotein from transposon 17.6 [Includes: Protease, putative
1631	AGAACGAUUUCGAACGGGCC	20	12	Retrovirus-related Pol polyprotein from transposon 17.6 [Includes: Protease, putative
1632	GUAGCAAAGGCGACUGUAUC	20	11	Retrovirus-related Pol polyprotein from transposon 17.6 [Includes: Protease, putative
1633	GAACGAUUUCGAACGGGCCU	20	10	Retrovirus-related Pol polyprotein from transposon 17.6 [Includes: Protease, putative
1634	GAUGAACGGAGCAUUAGAAUAU	22	8	Retrovirus-related Pol polyprotein from transposon 17.6 [Includes: Protease, putative
1635	GAACGAUUUCGAACGGGCC	19	7	Retrovirus-related Pol polyprotein from transposon 17.6 [Includes: Protease, putative
1636	AUGAACGGAGCAUUAGAAUGUU	22	6	Retrovirus-related Pol polyprotein from transposon 17.6 [Includes: Protease, putative
1637	AUGGUAGCAAAGGCGACUGU	20	6	Retrovirus-related Pol polyprotein from transposon 17.6 [Includes: Protease, putative
1638	CUUCGUAUGGUAGCAAAGGC	20	6	Retrovirus-related Pol polyprotein from transposon 17.6 [Includes: Protease, putative
1639	UCCUGAGGUCGUUGUAGGCU	20	5	Retrovirus-related Pol polyprotein from transposon 17.6 [Includes: Protease, putative
1640	UCACGUCGUCCUGAGGUCGU	20	5	Retrovirus-related Pol polyprotein from transposon 17.6 [Includes: Protease, putative
1641	UAUGGUAGCAAAGGCGACUGU	21	4	Retrovirus-related Pol polyprotein from transposon 17.6 [Includes: Protease, putative
1642	CGAUCCGGCUUCAUUUGGUUU	21	4	Retrovirus-related Pol polyprotein from transposon 17.6 [Includes: Protease, putative
1643	UUCGUAUGGUAGCAAAGGCGA	21	4	Retrovirus-related Pol polyprotein from transposon 17.6 [Includes: Protease, putative
1644	UUUUUUUUUUGUCGUCGUCA	20	3	Retrovirus-related Pol polyprotein from transposon 17.6 [Includes: Protease, putative
1645	UGAAAGGAGCAUUAGAAUGU	20	3	Retrovirus-related Pol polyprotein from transposon 17.6 [Includes: Protease, putative
1646	AAUGGUAUAUACUGGUCCUUU	21	3	Retrovirus-related Pol polyprotein from transposon 17.6 [Includes: Protease, putative
1647	AUAUUUCGGCAAUGAGAUGAU	21	3	Retrovirus-related Pol polyprotein from transposon 17.6 [Includes: Protease, putative
1648	CGGUUAUCACGUCGUCCUGA	20	3	Retrovirus-related Pol polyprotein from transposon 17.6 [Includes: Protease, putative
1649	GUCGUCCUGAGGUCGUUGUA	20	3	Retrovirus-related Pol polyprotein from transposon 17.6 [Includes: Protease, putative
1650	GUCCUGAGGUCGUUGUAGGC	20	3	Retrovirus-related Pol polyprotein from transposon 17.6 [Includes: Protease, putative
1651	AAAGGGCUAGCUAGUUUUUA	20	10	Retrovirus-related Pol polyprotein from transposon 17.6 [Includes: Protease, putative
1652	AAAGGGCUAGCUAGUUUUUAU	21	6	Retrovirus-related Pol polyprotein from transposon 17.6 [Includes: Protease, putative
1653	AAAGGGCUAGCUAGUUUUU	19	5	Retrovirus-related Pol polyprotein from transposon 17.6 [Includes: Protease, putative
1654	AGGACACCAUAUGAAUCAUU	20	37	hypothetical protein
1655	AUAGGACACCAUAUGAAUCA	20	31	hypothetical protein
1656	AAGUUAUCUCGAAUUGACUGU	21	25	hypothetical protein
1657	UCAGACUUGUGACGUGACUGC	21	9	hypothetical protein
1658	UAGGACACCAUAUGAAUCAU	20	6	hypothetical protein
1659	UAGGACACCAUAUGAAUCAUU	21	6	hypothetical protein
1660	CAGACUUGUGACGUGACUGCC	21	5	hypothetical protein
1661	UCUCGAAUUGACUGGUUGAU	20	5	hypothetical protein
1662	CGUAAUCAGACUUGUGACGU	20	5	hypothetical protein
1663	CAAAAUCGUAAUCAGACUUG	20	5	hypothetical protein
1664	UGUGACGUGACUGCCAGGCA	20	4	hypothetical protein
1665	GUGACGUGACUGCCAGGCAC	20	4	hypothetical protein
1666	CAGACUUGUGACGUGACUGC	20	4	hypothetical protein
1667	AGGACACCAUAUGAAUCA	18	3	hypothetical protein
1668	AGGACACCAUAUGAAUCAUUU	21	3	hypothetical protein
1669	UCAAAAUCGUAAUCAGACUUG	21	3	hypothetical protein
1670	GGAGCGACUAGAGCUAGGCA	20	9	hypothetical protein
1671	GAGCGACUAGAGCUAGGCAU	20	6	hypothetical protein
1672	UUGGAAUUGUGAUGGAAAUAU	21	3	hypothetical protein
1673	GCUACUCGCGACCCUGGCAC	20	51	IPR001878,Zinc finger, CCHC-type;IPR008042,Retrotransposon, Pao,domain-containing
1674	AAAAUUGGUAAGCUCGGCAAUU	22	51	IPR001878,Zinc finger, CCHC-type;IPR008042,Retrotransposon, Pao,domain-containing
1675	UAAAAUUGGUAAGCUCGGCAUU	22	46	IPR001878,Zinc finger, CCHC-type;IPR008042,Retrotransposon, Pao,domain-containing
1676	AUCCUUUCUUCAUACAUGUC	20	34	IPR001878,Zinc finger, CCHC-type;IPR008042,Retrotransposon, Pao,domain-containing
1677	UAUCCUUUCUUCAUACAUGU	20	28	IPR001878,Zinc finger, CCHC-type;IPR008042,Retrotransposon, Pao,domain-containing
1678	UGCUACUCGCGACCCUGGCA	20	23	IPR001878,Zinc finger, CCHC-type;IPR008042,Retrotransposon, Pao,domain-containing
1679	UGCUACUCGCGACCCUGGCAUU	22	23	IPR001878,Zinc finger, CCHC-type;IPR008042,Retrotransposon, Pao,domain-containing
1680	UCCUUUCUUCAUACAUGUCG	20	21	IPR001878,Zinc finger, CCHC-type;IPR008042,Retrotransposon, Pao,domain-containing
1681	UCGGCAAACGUGGGUUCCCUUU	22	21	IPR001878,Zinc finger, CCHC-type;IPR008042,Retrotransposon, Pao,domain-containing
1682	UAAGCUCGGCAAACGUGGGUUUU	23	20	IPR001878,Zinc finger, CCHC-type;IPR008042,Retrotransposon, Pao,domain-containing
1683	UUAUAUCCUUUCUUCAUACA	20	18	IPR001878,Zinc finger, CCHC-type;IPR008042,Retrotransposon, Pao,domain-containing
1684	GUAAGCUCGGCAAACGUGGGUAU	23	16	IPR001878,Zinc finger, CCHC-type;IPR008042,Retrotransposon, Pao,domain-containing
1685	AAGCUCGGCAAACGUGGGUUUU	22	12	IPR001878,Zinc finger, CCHC-type;IPR008042,Retrotransposon, Pao,domain-containing
1686	AUAUCCUUUCUUCAUACAUGU	21	12	IPR001878,Zinc finger, CCHC-type;IPR008042,Retrotransposon, Pao,domain-containing
1687	AAUUGGUAAGCUCGGCAAACUUU	23	10	IPR001878,Zinc finger, CCHC-type;IPR008042,Retrotransposon, Pao,domain-containing
1688	CUUUCUUCAUACAUGUCGCC	20	10	IPR001878,Zinc finger, CCHC-type;IPR008042,Retrotransposon, Pao,domain-containing
1689	UAAGCUCGGCAAACGUGGGUAU	22	9	IPR001878,Zinc finger, CCHC-type;IPR008042,Retrotransposon, Pao,domain-containing
1690	GUUAUAUCCUUUCUUCAUAC	20	9	IPR001878,Zinc finger, CCHC-type;IPR008042,Retrotransposon, Pao,domain-containing
1691	CGACCCUGGCACGCGAAGCUU	21	8	IPR001878,Zinc finger, CCHC-type;IPR008042,Retrotransposon, Pao,domain-containing
1692	CCUUUCUUCAUACAUGUCGC	20	8	IPR001878,Zinc finger, CCHC-type;IPR008042,Retrotransposon, Pao,domain-containing
1693	AAAAUUGGUAAGCUCGGCAAUA	22	7	IPR001878,Zinc finger, CCHC-type;IPR008042,Retrotransposon, Pao,domain-containing
1694	UAAAGAAUUCAAAUCAUGGU	20	7	IPR001878,Zinc finger, CCHC-type;IPR008042,Retrotransposon, Pao,domain-containing
1695	GACCCUGGCACGCGAAGCUAUU	22	7	IPR001878,Zinc finger, CCHC-type;IPR008042,Retrotransposon, Pao,domain-containing
1696	UGCUACUCGCGACCCUGGCAUAU	23	7	IPR001878,Zinc finger, CCHC-type;IPR008042,Retrotransposon, Pao,domain-containing
1697	UAUAUCCUUUCUUCAUACAUUUU	23	6	IPR001878,Zinc finger, CCHC-type;IPR008042,Retrotransposon, Pao,domain-containing
1698	AUAUCCUUUCUUCAUACAUGUUU	23	6	IPR001878,Zinc finger, CCHC-type;IPR008042,Retrotransposon, Pao,domain-containing
1699	CGACCCUGGCACGCGAAGCUUU	22	6	IPR001878,Zinc finger, CCHC-type;IPR008042,Retrotransposon, Pao,domain-containing
1700	CAAACCUGCUACUCGCGACC	20	6	IPR001878,Zinc finger, CCHC-type;IPR008042,Retrotransposon, Pao,domain-containing
1701	GCGUUAUAUCCUUUCUUCAU	20	6	IPR001878,Zinc finger, CCHC-type;IPR008042,Retrotransposon, Pao,domain-containing
1702	CUUGCAAUGAACGGGGUAACU	21	6	IPR001878,Zinc finger, CCHC-type;IPR008042,Retrotransposon, Pao,domain-containing
1703	AAUUCAUCUUCGCGUUAUAUUU	22	5	IPR001878,Zinc finger, CCHC-type;IPR008042,Retrotransposon, Pao,domain-containing
1704	AAAUUGGUAAGCUCGGCAAAUUU	23	5	IPR001878,Zinc finger, CCHC-type;IPR008042,Retrotransposon, Pao,domain-containing
1705	AAAGAAUUCAAAUCAUGGUU	20	5	IPR001878,Zinc finger, CCHC-type;IPR008042,Retrotransposon, Pao,domain-containing
1706	UAUCCUUUCUUCAUACAUGUUU	22	5	IPR001878,Zinc finger, CCHC-type;IPR008042,Retrotransposon, Pao,domain-containing
1707	AAACCUGCUACUCGCGACCC	20	5	IPR001878,Zinc finger, CCHC-type;IPR008042,Retrotransposon, Pao,domain-containing
1708	UAAGCUCGGCAAACGUGGGUCU	22	5	IPR001878,Zinc finger, CCHC-type;IPR008042,Retrotransposon, Pao,domain-containing
1709	AAUGUAUCGACUAUAUCCGC	20	5	IPR001878,Zinc finger, CCHC-type;IPR008042,Retrotransposon, Pao,domain-containing
1710	CGUUUUCUGUCAAUGUAUCG	20	4	IPR001878,Zinc finger, CCHC-type;IPR008042,Retrotransposon, Pao,domain-containing
1711	AUAUCCGCCCAUUGUCCUUGU	21	4	IPR001878,Zinc finger, CCHC-type;IPR008042,Retrotransposon, Pao,domain-containing
1712	UGCUACUCGCGACCCUGGCAUC	22	4	IPR001878,Zinc finger, CCHC-type;IPR008042,Retrotransposon, Pao,domain-containing
1713	CAUACAUGUCGCCAACUGUCUU	22	4	IPR001878,Zinc finger, CCHC-type;IPR008042,Retrotransposon, Pao,domain-containing
1714	GCUACUCGCGACCCUGGCACUU	22	4	IPR001878,Zinc finger, CCHC-type;IPR008042,Retrotransposon, Pao,domain-containing
1715	AUCCUUUCUUCAUACAUGUCUU	22	4	IPR001878,Zinc finger, CCHC-type;IPR008042,Retrotransposon, Pao,domain-containing
1716	UUUCUUCAUACAUGUCGCCA	20	4	IPR001878,Zinc finger, CCHC-type;IPR008042,Retrotransposon, Pao,domain-containing
1717	CGGCAAACGUGGGUUCCCUAUU	22	4	IPR001878,Zinc finger, CCHC-type;IPR008042,Retrotransposon, Pao,domain-containing
1718	AACCUGCUACUCGCGACCCU	20	4	IPR001878,Zinc finger, CCHC-type;IPR008042,Retrotransposon, Pao,domain-containing
1719	UUCAUACAUGUCGCCAACUG	20	4	IPR001878,Zinc finger, CCHC-type;IPR008042,Retrotransposon, Pao,domain-containing
1720	AUAUCCUUUCUUCAUACAUG	20	4	IPR001878,Zinc finger, CCHC-type;IPR008042,Retrotransposon, Pao,domain-containing
1721	AUAUCCGCCCAUUGUUCUUG	20	4	IPR001878,Zinc finger, CCHC-type;IPR008042,Retrotransposon, Pao,domain-containing
1722	UAAGCUCGGCAAACGUGGGUUAU	23	4	IPR001878,Zinc finger, CCHC-type;IPR008042,Retrotransposon, Pao,domain-containing
1723	UUUCUUCAUACAUGUCGCCAUU	22	4	IPR001878,Zinc finger, CCHC-type;IPR008042,Retrotransposon, Pao,domain-containing
1724	CUGCUACUCGCGACCCUGGCUU	22	3	IPR001878,Zinc finger, CCHC-type;IPR008042,Retrotransposon, Pao,domain-containing
1725	UCCAAACCUGCUACUCGCGA	20	3	IPR001878,Zinc finger, CCHC-type;IPR008042,Retrotransposon, Pao,domain-containing
1726	UGCAAUGAACGGGGUAACAAUUU	23	3	IPR001878,Zinc finger, CCHC-type;IPR008042,Retrotransposon, Pao,domain-containing
1727	CUGCUACUCGCGACCCUGGCAUU	23	3	IPR001878,Zinc finger, CCHC-type;IPR008042,Retrotransposon, Pao,domain-containing
1728	CGACUAUAUCCGCCCAUUGU	20	3	IPR001878,Zinc finger, CCHC-type;IPR008042,Retrotransposon, Pao,domain-containing
1729	AAGCUCGGCAAACGUGGGUUUA	22	3	IPR001878,Zinc finger, CCHC-type;IPR008042,Retrotransposon, Pao,domain-containing
1730	GUAAGCUCGGCAAACGUGGGAUU	23	3	IPR001878,Zinc finger, CCHC-type;IPR008042,Retrotransposon, Pao,domain-containing
1731	UAUAUCCUUUCUUCAUACAU	20	3	IPR001878,Zinc finger, CCHC-type;IPR008042,Retrotransposon, Pao,domain-containing
1732	ACCCUGGCACGCGAAGCUAUU	21	3	IPR001878,Zinc finger, CCHC-type;IPR008042,Retrotransposon, Pao,domain-containing
1733	CGUUUUCUGUCAAUGUAUCGUUU	23	3	IPR001878,Zinc finger, CCHC-type;IPR008042,Retrotransposon, Pao,domain-containing
1734	UAAAAUUGGUAAGCUCGGCAUAU	23	3	IPR001878,Zinc finger, CCHC-type;IPR008042,Retrotransposon, Pao,domain-containing
1735	CGGCCCACCCCAGUAGCGUC	20	87	IPR001878,Zinc finger, CCHC-type;IPR008042,Retrotransposon, Pao,domain-containing
1736	ACAAGUGUGAUUUACGACUCU	21	59	IPR001878,Zinc finger, CCHC-type;IPR008042,Retrotransposon, Pao,domain-containing
1737	CAAGUGUGAUUUACGACUCU	20	48	IPR001878,Zinc finger, CCHC-type;IPR008042,Retrotransposon, Pao,domain-containing
1738	ACGGCCCACCCCAGUAGCGU	20	39	IPR001878,Zinc finger, CCHC-type;IPR008042,Retrotransposon, Pao,domain-containing
1739	CGGCCCACCCCAGUAGCGUCU	21	35	IPR001878,Zinc finger, CCHC-type;IPR008042,Retrotransposon, Pao,domain-containing
1740	AGCACGCACCUUUCAGGCUUU	21	20	IPR001878,Zinc finger, CCHC-type;IPR008042,Retrotransposon, Pao,domain-containing
1741	UACAAGUGUGAUUUACGACUUUU	23	19	IPR001878,Zinc finger, CCHC-type;IPR008042,Retrotransposon, Pao,domain-containing
1742	AAACGUUGAUCUAAGACCCAUU	22	17	IPR001878,Zinc finger, CCHC-type;IPR008042,Retrotransposon, Pao,domain-containing
1743	AAAACGGCCCACCCCAGUAG	20	17	IPR001878,Zinc finger, CCHC-type;IPR008042,Retrotransposon, Pao,domain-containing
1744	AGACGUGGGGCCAAAAACGGU	21	16	IPR001878,Zinc finger, CCHC-type;IPR008042,Retrotransposon, Pao,domain-containing
1745	UAAUGGUAUUAAGGUCGUCUUU	22	14	IPR001878,Zinc finger, CCHC-type;IPR008042,Retrotransposon, Pao,domain-containing
1746	AAACGGCCCACCCCAGUAGC	20	14	IPR001878,Zinc finger, CCHC-type;IPR008042,Retrotransposon, Pao,domain-containing
1747	GGCCCACCCCAGUAGCGUCU	20	14	IPR001878,Zinc finger, CCHC-type;IPR008042,Retrotransposon, Pao,domain-containing
1748	ACUACCAAUGCUCCAUUUAU	20	14	IPR001878,Zinc finger, CCHC-type;IPR008042,Retrotransposon, Pao,domain-containing
1749	ACAAGUGUGAUUUACGACUC	20	12	IPR001878,Zinc finger, CCHC-type;IPR008042,Retrotransposon, Pao,domain-containing
1750	ACGGCCCACCCCAGUAGCGUUA	22	12	IPR001878,Zinc finger, CCHC-type;IPR008042,Retrotransposon, Pao,domain-containing
1751	AAAACGGCCCACCCCAGUAGUUU	23	12	IPR001878,Zinc finger, CCHC-type;IPR008042,Retrotransposon, Pao,domain-containing
1752	CACGAUAAGACGUGGGGACA	20	12	IPR001878,Zinc finger, CCHC-type;IPR008042,Retrotransposon, Pao,domain-containing
1753	AACGUUGAUCUAAGACCCAGUUU	23	11	IPR001878,Zinc finger, CCHC-type;IPR008042,Retrotransposon, Pao,domain-containing
1754	AAACGUUGAUCUAAGACCCAU	21	11	IPR001878,Zinc finger, CCHC-type;IPR008042,Retrotransposon, Pao,domain-containing
1755	UAAACGUUGAUCUAAGACCCU	21	10	IPR001878,Zinc finger, CCHC-type;IPR008042,Retrotransposon, Pao,domain-containing
1756	AAUGGUAUUAAGGUCGUCUAUUU	23	9	IPR001878,Zinc finger, CCHC-type;IPR008042,Retrotransposon, Pao,domain-containing
1757	AAAACGGCCCACCCCAGUAGUU	22	9	IPR001878,Zinc finger, CCHC-type;IPR008042,Retrotransposon, Pao,domain-containing
1758	CCAAAAACGGCCCACCCCAGUU	22	9	IPR001878,Zinc finger, CCHC-type;IPR008042,Retrotransposon, Pao,domain-containing
1759	ACGAUAAGACGUGGGGACAA	20	8	IPR001878,Zinc finger, CCHC-type;IPR008042,Retrotransposon, Pao,domain-containing
1760	ACGGCCCACCCCAGUAGC	18	8	IPR001878,Zinc finger, CCHC-type;IPR008042,Retrotransposon, Pao,domain-containing
1761	CUUUCCACUACCAAUGCUCC	20	8	IPR001878,Zinc finger, CCHC-type;IPR008042,Retrotransposon, Pao,domain-containing
1762	CCGAAAACGGCCCACCCCAG	20	7	IPR001878,Zinc finger, CCHC-type;IPR008042,Retrotransposon, Pao,domain-containing
1763	UCAUCCAGCACGCACCUUUCU	21	6	IPR001878,Zinc finger, CCHC-type;IPR008042,Retrotransposon, Pao,domain-containing
1764	AGACGUGGGGCCGAAAACGG	20	6	IPR001878,Zinc finger, CCHC-type;IPR008042,Retrotransposon, Pao,domain-containing
1765	CCGAAAACGGCCCACCCCAGUUU	23	6	IPR001878,Zinc finger, CCHC-type;IPR008042,Retrotransposon, Pao,domain-containing
1766	UACCAAUGCUCCAUUUAUUU	20	6	IPR001878,Zinc finger, CCHC-type;IPR008042,Retrotransposon, Pao,domain-containing
1767	ACCCCAGUAGCGUCUUUAUUUU	22	6	IPR001878,Zinc finger, CCHC-type;IPR008042,Retrotransposon, Pao,domain-containing
1768	AGGCUUACGUCCUGGUAUCC	20	5	IPR001878,Zinc finger, CCHC-type;IPR008042,Retrotransposon, Pao,domain-containing
1769	UACAAGUGUGAUUUACGACUUA	22	5	IPR001878,Zinc finger, CCHC-type;IPR008042,Retrotransposon, Pao,domain-containing
1770	AAGAAACGACGGACAAUAUCU	21	5	IPR001878,Zinc finger, CCHC-type;IPR008042,Retrotransposon, Pao,domain-containing
1771	AUCCUUUCCACUACCAAUGCU	21	5	IPR001878,Zinc finger, CCHC-type;IPR008042,Retrotransposon, Pao,domain-containing
1772	CUCAUCCAGCACGCACCUUUU	21	5	IPR001878,Zinc finger, CCHC-type;IPR008042,Retrotransposon, Pao,domain-containing
1773	UUAAUGGUAUUAAGGUCGUCUUU	23	5	IPR001878,Zinc finger, CCHC-type;IPR008042,Retrotransposon, Pao,domain-containing
1774	CAGCACGCACCUUUCAGGCUUU	22	5	IPR001878,Zinc finger, CCHC-type;IPR008042,Retrotransposon, Pao,domain-containing
1775	UGUCAUAAAGCCUACGCAAUUU	22	5	IPR001878,Zinc finger, CCHC-type;IPR008042,Retrotransposon, Pao,domain-containing
1776	AAGCCUGAAUUUCUGUCUCU	20	5	IPR001878,Zinc finger, CCHC-type;IPR008042,Retrotransposon, Pao,domain-containing
1777	CAAAAACGGCCCACCCCAGUU	21	4	IPR001878,Zinc finger, CCHC-type;IPR008042,Retrotransposon, Pao,domain-containing
1778	CCUCAUCCAGCACGCACCUUUU	22	4	IPR001878,Zinc finger, CCHC-type;IPR008042,Retrotransposon, Pao,domain-containing
1779	CACCCCAGUAGCGUCUUUAU	20	4	IPR001878,Zinc finger, CCHC-type;IPR008042,Retrotransposon, Pao,domain-containing
1780	UCGAACAGGGAAGAAACGACU	21	4	IPR001878,Zinc finger, CCHC-type;IPR008042,Retrotransposon, Pao,domain-containing
1781	CAAGUGUGAUUUACGACU	18	4	IPR001878,Zinc finger, CCHC-type;IPR008042,Retrotransposon, Pao,domain-containing
1782	UUUAUUGCGUAUGGUCGCUUUU	22	4	IPR001878,Zinc finger, CCHC-type;IPR008042,Retrotransposon, Pao,domain-containing
1783	CCACCCCAGUAGCGUCUUUA	20	4	IPR001878,Zinc finger, CCHC-type;IPR008042,Retrotransposon, Pao,domain-containing
1784	ACAAGUGUGAUUUACGAC	18	4	IPR001878,Zinc finger, CCHC-type;IPR008042,Retrotransposon, Pao,domain-containing
1785	ACUAUCUAAGGGUACGUCAGUUU	23	4	IPR001878,Zinc finger, CCHC-type;IPR008042,Retrotransposon, Pao,domain-containing
1786	CGAAAACGGCCCACCCCAGU	20	4	IPR001878,Zinc finger, CCHC-type;IPR008042,Retrotransposon, Pao,domain-containing
1787	CGGCCCACCCCAGUAGCGUCUUU	23	4	IPR001878,Zinc finger, CCHC-type;IPR008042,Retrotransposon, Pao,domain-containing
1788	UGAGACACGUAGGAGCGAUUUU	22	4	IPR001878,Zinc finger, CCHC-type;IPR008042,Retrotransposon, Pao,domain-containing
1789	AAUGGUAUUAAGGUCGUCUAA	21	4	IPR001878,Zinc finger, CCHC-type;IPR008042,Retrotransposon, Pao,domain-containing
1790	UCUAAGGGUACGUCAGCUAAUUU	23	3	IPR001878,Zinc finger, CCHC-type;IPR008042,Retrotransposon, Pao,domain-containing
1791	CUACCAAUGCUCCAUUUAUU	20	3	IPR001878,Zinc finger, CCHC-type;IPR008042,Retrotransposon, Pao,domain-containing
1792	UUCCACUACCAAUGCUCCAU	20	3	IPR001878,Zinc finger, CCHC-type;IPR008042,Retrotransposon, Pao,domain-containing
1793	CUACCAAUGCUCCAUUUAUUU	21	3	IPR001878,Zinc finger, CCHC-type;IPR008042,Retrotransposon, Pao,domain-containing
1794	AAACGUUGAUCUAAGACCCU	20	3	IPR001878,Zinc finger, CCHC-type;IPR008042,Retrotransposon, Pao,domain-containing
1795	AUUGGUCUUUCGAUGAAUAU	20	3	IPR001878,Zinc finger, CCHC-type;IPR008042,Retrotransposon, Pao,domain-containing
1796	CGUCUUUAUUGCGUAUGGUCUUU	23	3	IPR001878,Zinc finger, CCHC-type;IPR008042,Retrotransposon, Pao,domain-containing
1797	UAAUGGUAUUAAGGUCGUCUU	21	3	IPR001878,Zinc finger, CCHC-type;IPR008042,Retrotransposon, Pao,domain-containing
1798	ACGGCCCACCCCAGUAGCGUUAU	23	3	IPR001878,Zinc finger, CCHC-type;IPR008042,Retrotransposon, Pao,domain-containing
1799	CACCUUUCAGGCUUACGUCC	20	3	IPR001878,Zinc finger, CCHC-type;IPR008042,Retrotransposon, Pao,domain-containing
1800	UUUCCACUACCAAUGCUCCA	20	3	IPR001878,Zinc finger, CCHC-type;IPR008042,Retrotransposon, Pao,domain-containing
1801	AUCCAGCACGCACCUUUCAGU	21	3	IPR001878,Zinc finger, CCHC-type;IPR008042,Retrotransposon, Pao,domain-containing
1802	GUCUUUAUUGCGUAUGGUCCU	21	3	IPR001878,Zinc finger, CCHC-type;IPR008042,Retrotransposon, Pao,domain-containing
1803	UACGUCCUGGUAUCCUUUCC	20	3	IPR001878,Zinc finger, CCHC-type;IPR008042,Retrotransposon, Pao,domain-containing
1804	AAUAACAAAACUUCGUCAGAU	21	3	IPR001878,Zinc finger, CCHC-type;IPR008042,Retrotransposon, Pao,domain-containing
1805	CCGUGUCAUAAAGCCUACGCU	21	3	IPR001878,Zinc finger, CCHC-type;IPR008042,Retrotransposon, Pao,domain-containing
1806	GCACCUCAUCCAGCACGCACUUUU	24	3	IPR001878,Zinc finger, CCHC-type;IPR008042,Retrotransposon, Pao,domain-containing
1807	UGCACCUCAUCCAGCACGCAU	21	3	IPR001878,Zinc finger, CCHC-type;IPR008042,Retrotransposon, Pao,domain-containing
1808	UGAUUUACGACUCUCUUCUCU	21	3	IPR001878,Zinc finger, CCHC-type;IPR008042,Retrotransposon, Pao,domain-containing
1809	AAGUGUGAUUUACGACUCUCUU	22	3	IPR001878,Zinc finger, CCHC-type;IPR008042,Retrotransposon, Pao,domain-containing
1810	AGCACGCACCUUUCAGGCUUAU	22	3	IPR001878,Zinc finger, CCHC-type;IPR008042,Retrotransposon, Pao,domain-containing
1811	CAAGUGUGAUUUACGACUC	19	3	IPR001878,Zinc finger, CCHC-type;IPR008042,Retrotransposon, Pao,domain-containing
1812	AAGUGUGAUUUACGACUCUCU	21	3	IPR001878,Zinc finger, CCHC-type;IPR008042,Retrotransposon, Pao,domain-containing
1813	AAGAAUUUCGGCAGUAAUUUUU	22	122	Conserved hypothetical protein
1814	AAGAAUUUCGGCAGUAAUUUU	21	72	Conserved hypothetical protein
1815	AAUGGCUUGGAUAUUCGGCAUU	22	45	Conserved hypothetical protein
1816	AAAAGUUAUGUGGAGAGGUUUU	22	40	Conserved hypothetical protein
1817	UCCGACAGCGAAGACAUCUGUUU	23	38	Conserved hypothetical protein
1818	CAAGAAUUUCGGCAGUAAUUUU	22	35	Conserved hypothetical protein
1819	AUACAAGAAUUUCGGCAGUAUUU	23	32	Conserved hypothetical protein
1820	CGAAUGGAGAGCGGCCGACG	20	29	Conserved hypothetical protein
1821	AGCAUUGAAUUGAACGGUCUUU	22	27	Conserved hypothetical protein
1822	AAGAAACUGCCUACAUUCUGA	21	25	Conserved hypothetical protein
1823	AGCAUUGAAUUGAACGGUCUUUU	23	22	Conserved hypothetical protein
1824	UGGACAUUGUAUACAACAUGUU	22	21	Conserved hypothetical protein
1825	AUACAAGAAUUUCGGCAGUAUU	22	20	Conserved hypothetical protein
1826	UGGAGAGCGGCCGACGUGAUUU	22	20	Conserved hypothetical protein
1827	CAAGAAUUUCGGCAGUAAUUUUU	23	19	Conserved hypothetical protein
1828	AUACAAGAAUUUCGGCAGUAU	21	17	Conserved hypothetical protein
1829	UGUGGAGAGGUUGACUACAU	20	17	Conserved hypothetical protein
1830	ACUACAUAGAACAUAGAUGG	20	17	Conserved hypothetical protein
1831	UUGGAUAUUCGGCACAAUAUUUU	23	16	Conserved hypothetical protein
1832	GGAAGUCCCUAGGUAUGUAGUUU	23	16	Conserved hypothetical protein
1833	UUGUUGCUCAUUCGUCGACAUUU	23	14	Conserved hypothetical protein
1834	UUCAUACAAGAAUUUCGGCAUU	22	14	Conserved hypothetical protein
1835	UGGAGAGCGGCCGACGUGAUUUU	23	13	Conserved hypothetical protein
1836	AGCGGCCGACGUGAUGAUAAUUU	23	12	Conserved hypothetical protein
1837	UGUUGCUCAUUCGUCGACACUUU	23	12	Conserved hypothetical protein
1838	AGUUGAUCGCCAAUCACUUCU	21	12	Conserved hypothetical protein
1839	AACCAUUUUGACUGUUGAUCU	21	12	Conserved hypothetical protein
1840	AUGGCUUGGAUAUUCGGCACUU	22	11	Conserved hypothetical protein
1841	AAGAAACUGCCUACAUUCUGUU	22	11	Conserved hypothetical protein
1842	UGGACAUUGUAUACAACAUGU	21	10	Conserved hypothetical protein
1843	ACAAGAAUUUCGGCAGUAAUUUU	23	10	Conserved hypothetical protein
1844	UGGAAGUCCCUAGGUAUGUAUUU	23	10	Conserved hypothetical protein
1845	ACAAGAAUUUCGGCAGUAAUUUUU	24	10	Conserved hypothetical protein
1846	UGGAAGUCCCUAGGUAUGUA	20	9	Conserved hypothetical protein
1847	UCACUGUCGAUCUAGCCGGUUUU	23	9	Conserved hypothetical protein
1848	GUGGAGAGGUUGACUACAUA	20	9	Conserved hypothetical protein
1849	AUAAGCAUUGAAUUGAACGGUUUU	24	9	Conserved hypothetical protein
1850	UAUGUAGCUCCAACUUGCAGA	21	9	Conserved hypothetical protein
1851	AAGUUAUGUGGAGAGGUUGAUUU	23	8	Conserved hypothetical protein
1852	CAAACCAUUUUGACUGUUGA	20	8	Conserved hypothetical protein
1853	UAUGUAGCUCCAACUUGCAGUU	22	8	Conserved hypothetical protein
1854	AUACAUACCUGCACCAACUCU	21	8	Conserved hypothetical protein
1855	UGUGGAGAGGUUGACUACAUUU	22	8	Conserved hypothetical protein
1856	AAAGUUAUGUGGAGAGGUUGUUU	23	7	Conserved hypothetical protein
1857	GGAAGUCCCUAGGUAUGUAG	20	7	Conserved hypothetical protein
1858	AGGUUGACUACAUAGAACAUUU	22	7	Conserved hypothetical protein
1859	UCGAAUGGAGAGCGGCCGAC	20	7	Conserved hypothetical protein
1860	UUCAUACAAGAAUUUCGGCAU	21	7	Conserved hypothetical protein
1861	UCUAACGGAAAACAUUUGACU	21	6	Conserved hypothetical protein
1862	UAGCCGGUGUAUCACAUAUUUU	22	5	Conserved hypothetical protein
1863	UAAUGACAUUCGGGUGCAUCU	21	5	Conserved hypothetical protein
1864	AGCGGCCGACGUGAUGAUAAUUUU	24	5	Conserved hypothetical protein
1865	AGGUUGACUACAUAGAACAU	20	5	Conserved hypothetical protein
1866	CUCCGACAGCGAAGACAUCUUU	22	5	Conserved hypothetical protein
1867	UACAUAGAACAUAGAUGGAAUU	22	5	Conserved hypothetical protein
1868	AAACAUUUGUCGCAUCCCCUUUUU	24	5	Conserved hypothetical protein
1869	UGGAUAUUCGGCACAAUAUUUU	22	5	Conserved hypothetical protein
1870	UGGACAUUGUAUACAACAUGA	21	5	Conserved hypothetical protein
1871	UGGAAGUCCCUAGGUAUGUAUU	22	4	Conserved hypothetical protein
1872	UUUCAAAUGGGAAUGUUGAA	20	4	Conserved hypothetical protein
1873	AAGAAUUUCGGCAGUAAUUUA	21	4	Conserved hypothetical protein
1874	AAGCAUUGAAUUGAACGGUCUUU	23	4	Conserved hypothetical protein
1875	AAACCAUAAAUGUUGAGCUGU	21	4	Conserved hypothetical protein
1876	UGCAGAGCGGCCGACGUGAUU	21	4	Conserved hypothetical protein
1877	UAAGCAUUGAAUUGAACGGUUUU	23	4	Conserved hypothetical protein
1878	UGUUCUGUUUUCAUGCUUAUUU	22	4	Conserved hypothetical protein
1879	UUCUAGAAGUAUGCCCACAAUU	22	4	Conserved hypothetical protein
1880	AUCUAGCCGGUGUAUCACAUUA	22	4	Conserved hypothetical protein
1881	UCAUACAAGAAUUUCGGCAGUU	22	4	Conserved hypothetical protein
1882	UACAAGAAUUUCGGCAGUAAUA	22	4	Conserved hypothetical protein
1883	AAAAGUUAUGUGGAGAGGUUAU	22	3	Conserved hypothetical protein
1884	AUCUAGCCGGUGUAUCACAUUC	22	3	Conserved hypothetical protein
1885	ACAAGAAUUUCGGCAGUAAUAU	22	3	Conserved hypothetical protein
1886	UACAUUCUGUGGCCUUCCAGUUUU	24	3	Conserved hypothetical protein
1887	AUAUUACAGCGGCCAGUGAGUUU	23	3	Conserved hypothetical protein
1888	UGUAGCUCCAACUUGCAGUGUU	22	3	Conserved hypothetical protein
1889	AUACAAGAAUUUCGGCAGUAUUUU	24	3	Conserved hypothetical protein
1890	ACAAGAAUUUCGGCAGUAAUA	21	3	Conserved hypothetical protein
1891	UGGAGAGCGGCCGAUGUGAUU	21	3	Conserved hypothetical protein
1892	UGUUCAUACAAGAAUUUCGGU	21	3	Conserved hypothetical protein
1893	AUACCAUCUUGUUGCUCAUUAU	22	3	Conserved hypothetical protein
1894	UGGACAUUGUAUACAACAUGAU	22	3	Conserved hypothetical protein
1895	AAAGUUAUGUGGAGAGGUUGUU	22	3	Conserved hypothetical protein
1896	UAGCCGGAGUAUCACAUAUUU	21	3	Conserved hypothetical protein
1897	AACGGAAAACAUUUGACCAUUUU	23	3	Conserved hypothetical protein
1898	AGCAUUGAAUUGAACGGUCUUA	22	3	Conserved hypothetical protein
1899	UAUGCUCACCUAUCGGUCUGUU	22	3	Conserved hypothetical protein
1900	AGAGGUUGACUACAUAGAAUU	21	3	Conserved hypothetical protein
1901	AUGCUGCUUAACAUCAUCUG	20	3	Conserved hypothetical protein
1902	AUAUUACAGCGGCCAGUGAGUUUU	24	3	Conserved hypothetical protein
1903	AUCUUGUUGCUCAUUCGUCGUU	22	3	Conserved hypothetical protein
1904	UACAAGAAUUUCGGCAGUAAA	21	3	Conserved hypothetical protein
1905	AUGGCUUGGAUAUUCGGCAUU	21	3	Conserved hypothetical protein
1906	UCUCGAAUGGAGAGCGGCCG	20	3	Conserved hypothetical protein
1907	AAGCAUUGAAUUGAACGGUCUUUU	24	3	Conserved hypothetical protein
1908	CGGUCUCGUAAACAGUGGCUUUU	23	3	Conserved hypothetical protein
1909	UUAAUGACAUUCGGGUGCAUU	21	3	Conserved hypothetical protein
1910	UUUGUAAUGAUGUAGCCGUGUUU	23	3	Conserved hypothetical protein
1911	CUAGACAAACUAGGUGCAUAUUUU	24	3	Conserved hypothetical protein
1912	GAAUGGAGAGCGGCCGACGU	20	3	Conserved hypothetical protein
1913	CCAUUUUAUCGUUUGUGCUAUU	22	8	Conserved hypothetical protein
1914	GACAAACGUCGCAUAAACAU	20	6	Conserved hypothetical protein
1915	GUUUGAUCGUUAAUUCGCAAU	21	6	Conserved hypothetical protein
1916	AACGCCAGUUGCGGAUACCCUUU	23	4	Conserved hypothetical protein
1917	UUGCGGAUACCCAUUUUAUC	20	4	Conserved hypothetical protein
1918	GUGAGUACUACAGAAGACUA	20	3	Conserved hypothetical protein
1919	CCAUUUUAUCGUUUGUGCUAU	21	3	Conserved hypothetical protein
1920	ACCCAUUUUAUCGUUUGUGCUU	22	3	Conserved hypothetical protein
1921	CAAACGUCGCAUAAACAUGU	20	3	Conserved hypothetical protein
1922	AUUUUAAUGUCUCCUCCCAUUUU	23	3	Conserved hypothetical protein
1923	UGCGUGACGGUAUGUUGCUUU	21	42	Conserved hypothetical protein
1924	UGACGGUAUGUUGCUUCAAAUUU	23	16	Conserved hypothetical protein
1925	UGACGGUAUGUUGCUUCAAAUUUU	24	12	Conserved hypothetical protein
1926	UCAUUGCGUGACGGUAUGUUU	21	12	Conserved hypothetical protein
1927	UUGCGUGACGGUAUGUUGCUUU	22	6	Conserved hypothetical protein
1928	UGCGUGACGGUAUGUUGCUUA	21	5	Conserved hypothetical protein
1929	GACAAGUUUUUCGAACGCAUUU	22	5	Conserved hypothetical protein
1930	GCGUGACGGUAUGUUGCUUCU	21	3	Conserved hypothetical protein
1931	AACGUAUGAGGCAUGGAGAUUA	22	6	Conserved hypothetical protein
1932	AACGUAUGAGGCAUGGAGAUU	21	3	Conserved hypothetical protein
1933	AGCCCCGGCAAUACUGAAUU	20	88	Conserved hypothetical protein
1934	UACCCAUCCAACUCCAGGCU	20	20	Conserved hypothetical protein
1935	CCAUUACCCAUCCAACUCCA	20	10	Conserved hypothetical protein
1936	UUCCAUUACCCAUCCAACUC	20	6	Conserved hypothetical protein
1937	AAUUCUUCCAUUACCCAUCC	20	5	Conserved hypothetical protein
1938	AUAAAGAAGACAUUCCCCACU	21	5	Conserved hypothetical protein
1939	AAGAAACGCUACGACAAAUUU	21	5	Conserved hypothetical protein
1940	CAACUACCUAUUCUUCACUUU	21	4	Conserved hypothetical protein
1941	CAGCCCCGGCAAUACUGAAUU	21	4	Conserved hypothetical protein
1942	AGACAUUCCCCACAAAUCCA	20	4	Conserved hypothetical protein
1943	AGCCCCGGCAAUACUGAAUUUA	22	3	Conserved hypothetical protein
1944	AGGCUUUGUGUUGUCAACUAUUU	23	3	Conserved hypothetical protein
1945	GAAACGCUACGACAAAUAUUU	21	3	Conserved hypothetical protein
1946	AUUCUUCCAUUACCCAUCCA	20	3	Conserved hypothetical protein
1947	AAACGCUACGACAAAUAUUGU	21	3	Conserved hypothetical protein
1948	AUACCUGCAGCCCCGGCAAUUU	22	3	Conserved hypothetical protein
1949	UACCCAUCCAACUCCAGGCUUU	22	3	Conserved hypothetical protein
1950	UAAAGAAGACAUUCCCCACAU	21	3	Conserved hypothetical protein
1951	AAGAAGACAUUCCCCACAAAUU	22	3	Conserved hypothetical protein
1952	AUGCCAAUCUGACACGGUUUU	21	12	Conserved hypothetical protein
1953	AAUCUGACACGGUUUAAAAUU	21	8	Conserved hypothetical protein
1954	UAUGCCAAUCUGACACGGUUUU	22	6	Conserved hypothetical protein
1955	UGCCAAUCUGACACGGUUUAU	21	3	Conserved hypothetical protein
1956	UGCCAAUCUGACACGGCUUA	20	3	Conserved hypothetical protein
1957	UGGACCAACAUUUUCCUGCAU	21	35	Conserved hypothetical protein
1958	ACAACAUCAUUGUAGUCGGG	20	16	Conserved hypothetical protein
1959	AACUGACGAACAGCAUCAUUUU	22	13	Conserved hypothetical protein
1960	GCAUCAUUGUAGUCGGGCUGU	21	11	Conserved hypothetical protein
1961	ACAACUGACGAACAGCAUCAUUU	23	6	Conserved hypothetical protein
1962	CAACUGACGAACAGCAUCAUUU	22	6	Conserved hypothetical protein
1963	AACAACAUCAUUGUAGUCGGUUU	23	5	Conserved hypothetical protein
1964	AACUGACGAACAGCAUCAUUU	21	5	Conserved hypothetical protein
1965	CGAACAACAUCAUUGUAGUC	20	5	Conserved hypothetical protein
1966	AACAACAUCAUUGUAGUCGG	20	5	Conserved hypothetical protein
1967	UGGACCAACAUUUUCCUGCU	20	4	Conserved hypothetical protein
1968	UGGACCAACAUUUUUCUGCA	20	4	Conserved hypothetical protein
1969	UGGACCAACAUUUUCCUGCAUA	22	4	Conserved hypothetical protein
1970	AACAGCAUCAUUGUAGUCGGU	21	3	Conserved hypothetical protein
1971	AACAUCAUUGUAGUCGGGCUUU	22	3	Conserved hypothetical protein
1972	ACAACAUCAUUGUAGUCGGGUUU	23	3	Conserved hypothetical protein
1973	ACAACUGACGAACAGCAUCAUUUU	24	3	Conserved hypothetical protein
1974	UGGACCAACAUUGUCCUGCA	20	3	Conserved hypothetical protein
1975	AACAACAUCAUUGUAGUCGGUU	22	3	Conserved hypothetical protein
1976	ACAUCAUUGUAGUCGGGCUG	20	3	Conserved hypothetical protein
1977	CAACUGACGAACAGCAUCAUUUU	23	3	Conserved hypothetical protein
1978	AACAUCAUUGUAGUCGGGCUUUU	23	3	Conserved hypothetical protein
1979	AAAGGUGUACUGCAUUUACGUUUU	24	3	Conserved hypothetical protein
1980	AAACUUACGUCUGUGUUUUU	20	15	Conserved hypothetical protein
1981	AAAACUUACGUCUGUGUUUU	20	8	Conserved hypothetical protein
1982	UUCGAUCCUAUUGGCAGAUUUU	22	7	Conserved hypothetical protein
1983	UUCGAUCCUAUUGGCAGAUUU	21	5	Conserved hypothetical protein
1984	AUCCUAUUGGCAGAUUGUUGU	21	4	Conserved hypothetical protein
1985	AUUCGAUCCUAUUGGCAGAUUU	22	4	Conserved hypothetical protein
1986	GAAACUGUUCAUUCGAUCCUUU	22	3	Conserved hypothetical protein
1987	GUAGUAACGGAAUGACUCACU	21	8	Retrovirus-related Pol polyprotein from transposon 17.6 [Includes: Protease, putative
1988	ACGACCGCGGCAGUUGUUAU	20	6	Retrovirus-related Pol polyprotein from transposon 17.6 [Includes: Protease, putative
1989	UCCAUCUGACGACCGCGGCA	20	5	Retrovirus-related Pol polyprotein from transposon 17.6 [Includes: Protease, putative
1990	CAGUUGUUAUAUUCUGGUCG	20	3	Retrovirus-related Pol polyprotein from transposon 17.6 [Includes: Protease, putative
1991	UGACGACCGCGGCAGUUGUUA	21	3	Retrovirus-related Pol polyprotein from transposon 17.6 [Includes: Protease, putative
1992	AUACAUUCCAUCUGACGACC	20	3	Retrovirus-related Pol polyprotein from transposon 17.6 [Includes: Protease, putative
1993	UUCCAUCUGACGACCGCGGCA	21	3	Retrovirus-related Pol polyprotein from transposon 17.6 [Includes: Protease, putative
1994	GUUCCAGGUUAAUGUAGGGC	20	15	Retrovirus-related Pol polyprotein from transposon 17.6 [Includes: Protease, putative
1995	AGCAUCGUUUGUACUGGGCC	20	12	Retrovirus-related Pol polyprotein from transposon 17.6 [Includes: Protease, putative
1996	UCCAGGUUAAUGUAGGGCAA	20	9	Retrovirus-related Pol polyprotein from transposon 17.6 [Includes: Protease, putative
1997	AGCAUCGUUUGUACUGGGCCU	21	7	Retrovirus-related Pol polyprotein from transposon 17.6 [Includes: Protease, putative
1998	GCAUCGUUUGUACUGGGCCU	20	6	Retrovirus-related Pol polyprotein from transposon 17.6 [Includes: Protease, putative
[truncated: 2,860 more rows]
