# Supplementary material for: An “In-Depth” Description of the Small Non-coding RNA Population of Schistosoma japonicum Schistosomulum
Source: PLoS Negl Trop Dis. 2010 Feb 9;4(2):e596. doi: 10.1371/journal.pntd.0000596 (PMC2817716; doi:10.1371/journal.pntd.0000596)
Supplement: Table S7 — Sequences of the probe used for northern analysis. (0.02 MB XLS) [file pntd.0000596.s008.xls]

## Sheet: Sheet1
Table S7 Sequences of the probe used for northern analysis
Oligo name	Probe sequence 5'-3'
sja-miR-1a	GCACATACTTCACAACATTCCA
sja-miR-1b	GACCATACTTCGCCACATTCCA
sja-miR-2a	CGTTCATCAATACTGGCTGTGA
sja-miR-2b	TGTGTCCCAAGCAGGGCTGTGATA
sja-miR-7	AACAACATATCACCAGTCTTCCA
sja-miR-8	GGCATCTTTACCTAACAGTATTA
sja-miR-10	CCAAACTCGGGTCTACAGGGTT
sja-miR-31	TCAGCTTCGCCGTAATCTTGCCA
sja-miR-36	GCGAATGAATGTCTACCCGGTGG
sja-miR-61	AAGTGAGTGCACTTTCTAGTCA
sja-miR-71b	CGTCTCACTACTCAAGTCTTTCA
sja-miR-87	ACACACCTGAAACTTTGCTCAC
sja-miR-124	TGACATTCACCGCGTGCCTTA
sja-miR-133	ACAGCTGGTTGATAGGGACCAA
sja-miR-190	CACCAAGTAACCCATACATATCA
sja-miR-219	AGAAATGCGAATGGACAATCA
sja-miR-277	CGGGCCAGAAAATGCATTTA
sja-miR-281	ATAGAGAGCAACTCCATGACA
sja-miR-307	CTCAATCAAGTAGGTTGTGA
sja-miR-310	AAAGGCCGGGAATTTGCAATAT
Oligo name	Probe sequence 5'-3'
sja-miR-novel-01	AGAGTGAAACGTTGCATAATA
sja-miR-novel-02	CAAGGCGAAGGTAAGTGCAATA
sja-miR-novel-03	CACATCACAGTCGAACAAGGGT
sja-miR-novel-04	TCACCTAAGCAGGACTGTGATA
sja-miR-novel-05-5p	ATGTGAAATCAAACTCCTGC
sja-miR-novel-05-3p	CTGCATTGGTATGTCTGTTT
sja-miR-novel-06-5p	AAAGAGACCCACTGTAAAGAA
sja-miR-novel-06-3p	TTGTCCATACAAAGATCACC
sja-miR-novel-07	GAAATCCTCGGCAGTGCGCAT
sja-miR-novel-08	AAGTAGACGGTGGTCAGGCAT
sja-miR-novel-09-5p	AAATACAAACAACGAAACCTAA
sja-miR-novel-09-3p	ATAAGTTTAGCTGTTTGTAT
sja-miR-novel-10	ATGCGTCCTTTCGTCAGTAAAC
sja-miR-novel-11-5p	TCAAATTCAACACAGAGA
sja-miR-novel-11-3p	AATCTCAGCATCAATAGACCT
sja-miR-novel-12	ACCAAAGCTTGGACTGTGATA
Oligo name	Probe sequence 5'-3'
sja-miR-candidate-01	TGGCCACAACAGTTCGAGGA
sja-miR-candidate-02	ACCAACTAAGCTACCGGAGC
sja-miR-candidate-03	CGTCCTCGAACTGTTGTGGC
sja-miR-candidate-04	TATCCCCACAACCCAAAGGA
sja-miR-candidate-05	TGAACTCCAGTAATCGCTCA
sja-miR-candidate-06	AGACGAAATCTCAGCACGGAT
sja-miR-candidate-07	AGTGGATGCTACTGAAATCCA
sja-miR-candidate-08	AAATGAGCGGCAGTCTTCTGTC
sja-miR-candidate-09	AGCCATTGCCAACGATTTTGA
sja-miR-candidate-10	AAAACCAAACGTCCAGACGCCG
sja-miR-candidate-11	TGCCATGGTAGTCCCTTGCG
sja-miR-candidate-12	TCCATGTTTCAAACCGTCTA
sja-miR-candidate-13	AAAATCTCAGCACGGATTCAGA
sja-miR-candidate-14	ACAATCTACCACCGATCTCCT
sja-miR-candidate-15	CACAACGAAACTACAAGGTT
sja-miR-candidate-16	AAGACATGTACGATCGTCAC
sja-miR-candidate-17	AAACGCGTGTCCTGGATTCCGCT
sja-miR-candidate-18	GCCCCTTCTGACAACCACAC
sja-miR-candidate-19	AAACTACTGTGTCCAGACAGTCA
sja-miR-candidate-20	CACTCGTCGTCTAACCTCGT
sja-miR-candidate-21	AGTACCCATGCCCTATTCTCT
