# Supplementary material for: An “In-Depth” Description of the Small Non-coding RNA Population of Schistosoma japonicum Schistosomulum
Source: PLoS Negl Trop Dis. 2010 Feb 9;4(2):e596. doi: 10.1371/journal.pntd.0000596 (PMC2817716; doi:10.1371/journal.pntd.0000596)
Supplement: Table S8 — Sequences of the primers used for stem-loop RT-PCR. (0.03 MB XLS) [file pntd.0000596.s009.xls]

## Sheet: Sheet1
Table S8 Sequences of the primers used for stem-loop RT-PCR
miRNA family	Name	Sequence(5'-3')*
sja-miR-novel-01	RNA	UAUUAUGCAACGUUUCACUCU
	RT stem-loop primer	GTCGTATCCAGTGCAGGGTCCGAGGTATTCGCACTGGATACGACAGAGTGAA
	Forward primer	ATGGTTCGTGGG TATTATGCAACGTTT
sja-miR-novel-02	RNA	UAUUGCACUUACCUUCGCCUUG
	RT stem-loop primer	GTCGTATCCAGTGCAGGGTCCGAGGTATTCGCACTGGATACGACCAAGGCGA
	Forward primer	ATGGTTCGTGGG TATTGCACTTACCTT
sja-miR-novel-03	RNA	ACCCUUGUUCGACUGUGAUGUG
	RT stem-loop primer	GTCGTATCCAGTGCAGGGTCCGAGGTATTCGCACTGGATACGACCACATCAC
	Forward primer	ATGGTTCGTGGG ACCCTTGTTCGACTGT
sja-miR-novel-04	RNA	UAUCACAGUCCUGCUUAGGUGA
	RT stem-loop primer	GTCGTATCCAGTGCAGGGTCCGAGGTATTCGCACTGGATACGACTCACCTAA
	Forward primer	ATGGTTCGTGGG TATCACAGTCCTGCTT
sja-miR-novel-05-5p	RNA	GCAGGAGUUUGAUUUCACAU
	RT stem-loop primer	GTCGTATCCAGTGCAGGGTCCGAGGTATTCGCACTGGATACGACATGTGAAA
	Forward primer	ATGGTTCGTGGG GCAGGAGTTTGATT
sja-miR-novel-05-3p	RNA	AAACAGACAUACCAAUGCAG
	RT stem-loop primer	GTCGTATCCAGTGCAGGGTCCGAGGTATTCGCACTGGATACGACCTGCATTG
	Forward primer	ATGGTTCGTGGG AAACAGACATACCA
sja-miR-novel-06-5p	RNA	UUCUUUACAGUGGGUCUCUUU
	RT stem-loop primer	GTCGTATCCAGTGCAGGGTCCGAGGTATTCGCACTGGATACGACAAAGAGAC
	Forward primer	ATGGTTCGTGGG TTCTTTACAGTGGGT
sja-miR-novel-06-3p	RNA	GGUGAUCUUUGUAUGGACAA
	RT stem-loop primer	GTCGTATCCAGTGCAGGGTCCGAGGTATTCGCACTGGATACGACTTGTCCAT
	Forward primer	ATGGTTCGTGGG GGTGATCTTTGTAT
sja-miR-novel-07	RNA	AUGCGCACUGCCGAGGAUUUC
	RT stem-loop primer	GTCGTATCCAGTGCAGGGTCCGAGGTATTCGCACTGGATACGACGAAATCCT
	Forward primer	ATGGTTCGTGGG ATGCGCACTGCCGAG
sja-miR-novel-08	RNA	AUGCCUGACCACCGUCUACUU
	RT stem-loop primer	GTCGTATCCAGTGCAGGGTCCGAGGTATTCGCACTGGATACGACAAGTAGAC
	Forward primer	ATGGTTCGTGGG ATGCCTGACCACCGT
sja-miR-novel-09-5p	RNA	UUAGGUUUCGUUGUUUGUAUUU
	RT stem-loop primer	GTCGTATCCAGTGCAGGGTCCGAGGTATTCGCACTGGATACGACAAATACAA
	Forward primer	ATGGTTCGTGGG TTAGGTTTCGTTGTTT
sja-miR-novel-09-3p	RNA	AUACAAACAGCUAAACUUAU
	RT stem-loop primer	GTCGTATCCAGTGCAGGGTCCGAGGTATTCGCACTGGATACGACATAAGTTT
	Forward primer	ATGGTTCGTGGG ATACAAACAGCTAA
sja-miR-novel-10	RNA	GUUUACUGACGAAAGGACGCAU
	RT stem-loop primer	GTCGTATCCAGTGCAGGGTCCGAGGTATTCGCACTGGATACGACATGCGTCC
	Forward primer	ATGGTTCGTGGG GTTTACTGACGAAAGG
sja-miR-novel-11-5p	RNA	UCUCUGUGUUGAAUUUGA
	RT stem-loop primer	GTCGTATCCAGTGCAGGGTCCGAGGTATTCGCACTGGATACGACTCAAATTC
	Forward primer	ATGGTTCGTGGG TCTCTGTGTTGA
sja-miR-novel-11-3p	RNA	AGGUCUAUUGAUGCUGAGAUU
	RT stem-loop primer	GTCGTATCCAGTGCAGGGTCCGAGGTATTCGCACTGGATACGACAATCTCAG
	Forward primer	ATGGTTCGTGGG AGGTCTATTGATGCT
sja-miR-novel-12	RNA	UAUCACAGUCCAAGCUUUGGU
	RT stem-loop primer	GTCGTATCCAGTGCAGGGTCCGAGGTATTCGCACTGGATACGACACCAAAGC
	Forward primer	ATGGTTCGTGGG TATCACAGTCCAAGC
sja-miR-71a	RNA	UGAAAGACGAUGGUAGUGAGAUG
	RT stem-loop primer	GTCGTATCCAGTGCAGGGTCCGAGGTATTCGCACTGGATACGACCATCTCAC
	Forward primer	ATGGTTCGTGGG TGAAAGACGATGGTA
sja-miR-2a	RNA	UCACAGCCAGUAUUGAUGAACG
	RT stem-loop primer	GTCGTATCCAGTGCAGGGTCCGAGGTATTCGCACTGGATACGACCGTTCATC
	Forward primer	ATGGTTCGTGGG TCACAGCCAGTATTG
sja-miR-2b	RNA	UAUCACAGCCCUGCUUGGGACACA
	RT stem-loop primer	GTCGTATCCAGTGCAGGGTCCGAGGTATTCGCACTGGATACGACTGTGTCCCA
	Forward primer	ATGGTTCGTGGG TATCACAGCCCTGCT
	Common reverse primer	GCAGGGTCCGAGGTATTC
sja-U6	RT primer	TATGGAACGCTTCACGATTTTG
	Forward primer	CGGCGGTACATATACTAAAAT
	Reverse primer	AACGCTTCACGATTTTGCGT
